# Supplementary material for: Optimized Protocol for High-Quality RNA Extraction from Grape Berry Skins Using Sorbitol Pre-Wash
Source: Plants (Basel). 2025 Mar 21;14(7):988. doi: 10.3390/plants14070988 (PMC11990153; doi:10.3390/plants14070988)
Supplement: Supplementary file 1 [file plants-14-00988-s001.zip]

Archive with 11 entries (10 files):
- Prencipe_Supplementary/
- Prencipe_Supplementary/Prencipe_FigureS1.pdf
- __MACOSX/Prencipe_Supplementary/._Prencipe_FigureS1.pdf
- Prencipe_Supplementary/Prencipe_FigureS2.pdf
- __MACOSX/Prencipe_Supplementary/._Prencipe_FigureS2.pdf
- Prencipe_Supplementary/Prencipe_FigureS3.pdf
- __MACOSX/Prencipe_Supplementary/._Prencipe_FigureS3.pdf
- Prencipe_Supplementary/Prencipe_FigureS4.pdf
- __MACOSX/Prencipe_Supplementary/._Prencipe_FigureS4.pdf
- Prencipe_Supplementary/Prencipe_STables.xlsx
- __MACOSX/Prencipe_Supplementary/._Prencipe_STables.xlsx
