# Supplementary material for: Optimized Protocol for High-Quality RNA Extraction from Grape Berry Skins Using Sorbitol Pre-Wash
Source: Plants (Basel). 2025 Mar 21;14(7):988. doi: 10.3390/plants14070988 (PMC11990153; doi:10.3390/plants14070988)
Supplement: Supplementary file 1 [file plants-14-00988-s001.zip › Prencipe_Supplementary/Prencipe_STables.xlsx]

## Sheet: Table_S1
Supplementary Table 1. Purity and yield of extracted RNA with an without sorbitol pre-wash, using the commercial kit from five grape tissues.
Tissue	Sample	ng/ul	260/280	260/230	RIN
BERRIES	1	2.22	1.8	0.08	n/a
	1S	4.72	2.13	0.1	n/a
	2	2.4	2.44	0.06	n/a
	2S	3.92	2.19	0.15	n/a
	3	2.44	1.9	0.08	n/a
	3S	1.48	2.33	0.07	n/a
	4	1.35	1.76	0.09	n/a
	4S	3.84	1.91	0.12	n/a
	5	1.44	1.66	0.13	n/a
	5S	3.66	1.87	0.08	n/a
SKINS	1	1.84	2.5	0.05	n/a
	1s	17.47	2.1	1.08	7.6
	2	n/a	1.88	0.08	n/a
	2S	15.93	1.92	0.82	7.2
	3	8.9	1.98	0.15	3.5
	3S	25.08	2.05	1.43	7
	4	3.8	1.9	0.13	2.3
	4S	23.71	2.15	1.46	7.2
	5	2.14	1.91	0.12	n/a
	5S	21.73	2.03	1.27	7.2
RACHISES	1	14.4	2.05	0.18	3.1
	1S	5.1	2.14	0.14	2.4
	2	39	2.06	0.65	4.7
	2S	8.25	2.19	0.16	n/a
	3	29	2.11	0.58	8
	3S	4.9	1.98	0.16	n/a
	4	12.5	2.19	0.22	6.5
	4S	5.9	2.19	0.16	2.3
	5	15.6	2.08	0.15	6.6
	5S	7.8	1.99	0.09	n/a
BUDS	1	16.8	2.11	0.35	8.2
	1S	40	2.16	0.82	5.7
	2	29.5	2.09	0.52	7.4
	2S	36.8	2.08	0.67	5.1
	3	44.5	2.15	0.86	7
	3S	43	2.1	0.73	4.8
	4	29.5	2.18	0.51	2.4
	4S	28.5	2.11	0.63	2.9
	5	22	2.15	0.51	6.8
	5S	34	2.06	0.62	5.5
ROOTS	1	2.64	1.44	0.19	4.2
	1S	n/a	1.85	0.07	n/a
	2	1.4	1.53	0.18	n/a
	2S	1.82	2.21	0.05	n/a
	3	15.7	1.88	0.36	7.5
	3S	10.5	2.01	0.27	5.8
	4	24	1.86	0.44	6.9
	4S	19.7	2.06	0.31	5.2
	5	37	2.13	0.62	6.1
	5S	14.7	2.05	0.18	3.2

## Sheet: Table_S2
Supplementary Table 2. Purity and yield of extracted RNA with sorbitol pre-wash, using the commercial kit from 38 berry skins samples.
Sample	ng/µl	A260/280	RIN
1S	17.47	2.1	7.6
2S	15.93	1.92	7.2
3S	25.08	2.05	7
4S	23.71	2.15	7.2
5S	21.73	2.03	7.2
6S	14.8	1.78	6.4
7S	20.7	1.89	6.8
8S	18.2	1.77	7.4
9S	16.7	1.74	6.3
10S	13.5	1.75	7.4
11S	16.9	1.81	7.5
12S	14.4	1.85	3.9
13S	12.21	1.96	7.4
14S	20.6	2.06	6.9
15S	19.7	1.87	6.8
16S	13.6	1.78	6.1
17S	16.7	1.8	6.9
18S	21.9	1.9	7.2
19S	17.47	1.86	7.6
20S	16.3	1.86	6.4
21S	24.29	2.09	6.6
22S	15.93	1.92	7.2
23S	12.9	1.88	4.1
24S	14.5	1.68	6.4
25S	10.2	1.79	4.1
26S	16.3	1.91	6.4
27S	23.9	1.98	6.6
28S	30	2.07	7.6
29S	28.3	2.04	7.2
30S	22.49	1.87	7.2
31S	21.2	1.97	6.6
32S	25.08	2.05	7
33S	21.3	2.06	6.6
34S	23.71	2.15	7.2
35S	20	1.96	6.6
36S	17.9	1.96	7.5
37S	21.73	2.03	7.2
38S	26	2.01	6.7

## Sheet: Table_S3
Supplementary Table 3. Basic statistics of the 33 berry skin sequenced samples. The table reports the number of raw reads and clean reads after quality filtering, the error rate, and sequencing quality scores (Q20 and Q30). Q20 and Q30 represent the percentage of bases with a Phred quality score of at least 20 and 30, respectively, indicating base call accuracy. The GC content (%) of each sample …
Sample	raw_reads	clean_reads	error_rate	Q20(%)	Q30(%)	GC(%)
1	51723332	50012676	0.02	96.66	90.4	45.14
2	56889994	54891736	0.01	97.19	91.94	45.14
3	57636986	55435828	0.01	97.24	92.11	45.4
4	61630442	59697152	0.01	97.12	91.82	45.28
5	67892776	65194842	0.01	97.22	92	45.37
6	63523030	61426224	0.01	97.16	91.77	45.81
7	55006286	52793538	0.01	97.25	92.73	45.8
8	70035342	67028830	0.01	97.66	93.07	45.77
9	63201574	59693538	0.01	96.99	91.9	46
10	65141666	61834222	0.01	97.39	93.01	45.81
11	53068700	50800800	0.01	97.33	92.86	46.13
12	55538964	52950522	0.01	97.16	92.45	45.99
13	53190364	51224932	0.01	97.27	92.71	45.92
14	55786788	53472868	0.01	97.15	92.47	45.98
15	50492376	48522536	0.01	97.22	92.63	46.05
16	50703532	48682708	0.01	97.23	92.53	46.06
17	63016822	60341256	0.01	97.31	92.72	46.03
18	48488794	46714606	0.01	96.9	91.68	43.31
19	56142038	54269328	0.01	97.33	92.76	46.09
20	63417550	59555898	0.01	97.64	93.52	45.74
21	50613906	48190444	0.01	97.28	92.74	46.02
22	54048364	50422666	0.01	97.34	92.89	45.44
23	52524430	50254998	0.01	97.14	92.26	45.56
24	56424690	54063188	0.01	97.33	92.74	45.53
25	59684768	56855228	0.01	97.3	92.76	47.03
26	55601350	53275058	0.01	97.41	92.83	45.52
27	47730322	45817728	0.01	97.23	92.54	45.5
28	49161648	46990952	0.01	97.31	92.72	45.45
29	56453028	54108820	0.01	97.2	92.52	45.39
30	59814596	57424384	0.01	97.22	92.74	44.95
31	56601554	53864388	0.01	97.21	92.47	45.5
32	56898554	54474922	0.01	97.12	92.28	45.37
33	53385002	50074068	0.01	97.38	93.01	45.44

## Sheet: Table_S4
Supplementary Table 4. Gene expression level for each gene and in each sample, as derived by the calculation of FPKM (Fragments Per Kilobase of transcript sequence per Millions base pairs sequenced), based on the abundance of transcripts (reads count), gene length and sequencing depth. The FPKM is the most common method of estimating gene expression levels, which takes the effects into considerat…
gene_id	T0_1A	T0_1B	T0_1C	T0_3A	T0_3B	T0_3C
Vitvi00g00444	0.775045	0.752498	0.0613944	0.612103	0.619446	0.626788
Vitvi00g00447	0	0	0	0	0	0
Vitvi00g00449	0	0	0	0	0	0
Vitvi00g00544	0	0	0	0	0	0
Vitvi00g00545	0	0	0	0	0	0
Vitvi00g00610	0	0	0.400459	0	0.0681395	0.136279
Vitvi00g00614	0	0	0	0	0	0
Vitvi00g00615	0	0	0.0970809	0	0	0
Vitvi00g00786	0.544079	0.670473	1.06669	0.748385	1.88671	3.02503
Vitvi00g00859	0.998972	2.76052	0.870459	2.09073	1.5099	0.929064
Vitvi00g00918	0	0	0	0	0	0
Vitvi00g00973	0	0	0	0	0	0
Vitvi00g00974	0	0	0	0	0	0
Vitvi00g01122	0	0	0	0	0	0
Vitvi00g01453	0	0	0	0	0	0
Vitvi00g01462	0	0	0	0	0	0
Vitvi00g01805	0.367666	2.01997	3.12358	14.8125	15.2355	15.6585
Vitvi00g02171	0	0	0	0	0	0
Vitvi00g02172	0	0	0	0	0	0
Vitvi00g04001	0	0	0	0	0	0
Vitvi00g04002	0	0	0	0	0	0
Vitvi00g04003	0	0	0	0	0	0
Vitvi00g04005	0.297377	0.610766	0.12956	1.16255	1.17649	1.19044
Vitvi00g04006	1.43162	1.24964	0.467793	1.16598	0.941172	0.716369
Vitvi00g04007	54.2623	59.1453	57.6409	25.8866	25.5687	25.2508
Vitvi00g04008	0	0	0	0	0	0
Vitvi00g04009	0	0	0	0	0	0
Vitvi00g04010	0.147603	0	0	0	0	0
Vitvi00g04011	0.276588	0	0	0	0	0
Vitvi00g04012	0	0	0	0	0	0
Vitvi00g04013	0	0	0	0	0	0
Vitvi00g04014	0	0	0	0	0	0
Vitvi00g04015	0	0	0	0	0	0
Vitvi00g04016	0	0	0	0	0	0
Vitvi00g04017	3.37027	6.13093	2.51717	1.46395	1.90981	2.35568
Vitvi00g04018	0.765707	0.800619	0.515565	0.302364	0.182144	0.0619237
Vitvi00g04019	0	0	0	0	0	0
Vitvi00g04020	0	0	0	0	0	0
Vitvi00g04021	0	0	0	0	0	0
Vitvi00g04022	1.25405	1.4166	0.136591	0.408543	0.971237	1.53393
Vitvi00g04023	0	0	0	0	0	0
Vitvi00g04024	0.269622	0.553761	0.411138	0.117116	0.118521	0.119926
Vitvi00g04025	0.454418	0	0	0	0	0
Vitvi00g04026	0	0	0	0	0	0
Vitvi00g04027	0	0	0	0	0	0
Vitvi00g04028	0	0	0	0	0	0
Vitvi00g04029	0	0	0	0	0	0
Vitvi00g04030	0.561712	1.02943	0.753	0.187685	0.151499	0.115313
Vitvi00g04031	0.306388	0.503419	0	0.133086	0.066543	0
Vitvi00g04032	0.773293	0.730584	0.741193	0	0	0
Vitvi00g04033	0.152206	0.160769	0.208411	0	0	0
Vitvi00g04034	0	0	0	0	0	0
Vitvi00g04035	9.24417	3.55989	2.26545	5.27021	3.53455	1.79888
Vitvi00g04036	0	0.337317	0	0	0	0
Vitvi00g04037	0.6581	1.27791	0.6777	0.363821	0.714124	1.06443
Vitvi00g04038	0	0.155745	0	0	0	0
Vitvi00g04039	39.1486	21.6648	36.0751	21.1551	21.8753	22.5954
Vitvi00g04040	0	0	0	0	0	0
Vitvi00g04041	1.46443	1.74064	3.28512	6.55054	5.32639	4.10223
Vitvi00g04042	8.01425	10.2511	10.2981	13.3077	12.1362	10.9648
Vitvi00g04043	0.240734	0	0	0	0	0
Vitvi00g04044	2.12191	0.893965	0.521494	0.189066	0.481736	0.774407
Vitvi00g04045	0.0218849	0	0	0	0	0
Vitvi00g04046	1.70544	1.90147	2.44135	5.92634	6.1058	6.28525
Vitvi00g04047	19.8596	22.6037	24.6502	25.1155	21.8282	18.5409
Vitvi00g04048	5.77761	9.89874	6.94911	7.44307	6.85146	6.25985
Vitvi00g04049	0	0.184587	0.0978899	0.195193	0.147565	0.0999379
Vitvi00g04050	0	0	0	0	0	0
Vitvi00g04051	0.831025	0.227573	0.241372	0.240649	0.243536	0.246422
Vitvi00g04052	0	0	0	0	0	0
Vitvi00g04053	0	0.0451436	0.047881	0	0	0
Vitvi00g04054	0	0	0	0	0	0
Vitvi00g04055	0	0	0	0	0	0
Vitvi00g04056	0	0	0	0	0	0
Vitvi00g04057	0	0	0	0	0	0
Vitvi00g04058	0	0	0	0	0	0
Vitvi00g04059	0.23651	0.485756	0.309126	0	0.105198	0.210396
Vitvi00g04060	1.13241	0.531611	0.140962	0	0	0
Vitvi00g04061	0	0	0.664913	0.33146	0.16573	0
Vitvi00g04062	0	0	0	0	0	0
Vitvi00g04063	0	0	0	0	0	0
Vitvi00g04064	0	0	0	0	0	0
Vitvi00g04065	0	0	0	0	0	0
Vitvi00g04066	0	0	0	0	0	0
Vitvi00g04067	0.178952	1.47016	1.55931	1.08824	0.623718	0.159193
Vitvi00g04068	0.200214	0	0.523372	0	0.0890536	0.178107
Vitvi00g04069	0.627027	0.901472	0.546363	0.136181	0.346987	0.557793
Vitvi00g04070	2.93371	0.860769	1.64333	0.455113	0.367366	0.279619
Vitvi00g04071	0	0	0	0	0	0
Vitvi00g04072	0	0	0	0	0	0
Vitvi00g04073	0	0	0	0	0	0
Vitvi00g04074	0	0	0	0	0	0
Vitvi00g04075	0	0	0	0	0	0
Vitvi00g04076	0	0	0	0	0	0
Vitvi00g04077	0	0	0	0	0	0
Vitvi00g04078	0	0	0	0	0	0
Vitvi00g04079	0	0	0	0	0	0
Vitvi00g04080	0	0	0	0	0	0
Vitvi00g04081	0	0	0	0	0	0
Vitvi00g04082	0	0	0	0	0	0
Vitvi00g04083	0	0	0	0	0	0
Vitvi00g04084	0	0	0	0	0	0
Vitvi00g04085	0	0	0	0	0	0
Vitvi00g04086	0	0	0	0	0	0
Vitvi00g04087	0	0	0	0	0	0
Vitvi00g04088	0	0	0	0	0	0
Vitvi00g04089	0	0	0	0	0	0
Vitvi00g04090	0	0	0	0	0	0
Vitvi00g04091	0	0	0	0	0	0
Vitvi00g04092	0	0	0	0	0	0
Vitvi00g04093	0	0	0	0	0	0
Vitvi00g04094	0	0	0	0	0	0
Vitvi00g04095	0	0	0	0	0	0
Vitvi00g04096	0	0	0	0	0	0
Vitvi00g04097	0	0	0	0	0	0
Vitvi00g04098	0	0	0	0	0	0
Vitvi00g04099	0	0	0	0	0	0
Vitvi00g04100	0	0	0	0	0	0
Vitvi00g04101	0	0	0	0	0	0
Vitvi00g04102	3.08941	1.26904	1.46835	1.01663	0.612417	0.208204
Vitvi00g04103	3.88092	3.69174	4.09358	1.41958	1.34576	1.27194
Vitvi00g04104	3.37027	4.27907	8.00918	2.66172	1.87598	1.09023
Vitvi00g04105	0	1.16992	1.24086	0	0	0
Vitvi00g04106	0	0	0	0	0	0
Vitvi00g04107	0	0.148329	0	0	0.0803073	0.160615
Vitvi00g04108	1.04146	0.499098	0.453739	0.0753964	0.269314	0.463232
Vitvi00g04109	0	0.607787	0	0	0	0
Vitvi00g04110	0	0.113787	0.241372	0.120324	0.0601622	0
Vitvi00g04111	0	0.68272	0	0.240649	0.120324	0
Vitvi00g04112	0.200214	0.164484	0.174457	0.347869	0.173934	0
Vitvi00g04113	0	0	0	0	0	0
Vitvi00g04114	0	0.151026	0.160184	0	0	0
Vitvi00g04115	0	0	0	0	0	0
Vitvi00g04116	0.561712	0	0	0.121996	0.310843	0.49969
Vitvi00g04117	0	0	0	0	0	0
Vitvi00g04118	0	0	0	0	0	0
Vitvi00g04119	0	0	0	0	0	0
Vitvi00g04120	0	0	0	0	0	0
Vitvi00g04121	0	0	0	0	0	0
Vitvi00g04122	0.195378	0.160511	0.0851217	0	0.0217256	0.0434513
Vitvi00g04123	1.06888	1.38549	0.331155	0.103176	0.125543	0.147911
Vitvi00g04124	0	0	0	0	0	0
Vitvi00g04125	0	0	0	0	0	0
Vitvi00g04126	0.770347	0.316435	0.251717	0	0	0
Vitvi00g04127	0	0	0	0	0	0
Vitvi00g04128	0	0	0	0	0	0
Vitvi00g04129	0	0	0	0	0	0
Vitvi00g04130	0	0	0	0	0	0
Vitvi00g04131	0	0.28398	0.1506	0	0	0
Vitvi00g04132	0	0	0	0	0	0
Vitvi00g04133	0	0	0	0	0	0
Vitvi00g04134	0	0	0	0	0	0
Vitvi00g04135	0	0	0	0	0	0
Vitvi00g04136	0	0	0	0	0	0
Vitvi00g04137	0	0	0	0	0	0
Vitvi00g04138	0	0	0	0	0	0
Vitvi00g04139	0	0	0	0	0	0
Vitvi00g04140	1.84302	1.52684	1.86233	1.74911	1.56343	1.37775
Vitvi00g04141	0	0	0	0	0	0
Vitvi00g04142	0	0	0	0	0	0
Vitvi00g04143	44.0258	46.9628	31.7679	29.1885	29.9224	30.6563
Vitvi00g04144	18.0949	19.5058	24.3341	20.99	19.4972	18.0043
Vitvi00g04145	336.585	395.662	302.462	258.749	276.623	294.497
Vitvi00g04146	80.9428	58.3532	43.5351	38.7559	37.4419	36.128
Vitvi00g04147	0	0	0	0	0	0
Vitvi00g04148	0	0	0	0	0	0
Vitvi00g04149	0	0	0	0	0	0
Vitvi00g04150	0.860494	0.353465	0	0	0	0
Vitvi00g04151	0	0.0638955	0.06777	0	0.0345939	0.0691878
Vitvi00g04152	0	0	0	0	0	0
Vitvi00g04153	0	0	0	0	0	0
Vitvi00g04154	0	0	0	0	0	0
Vitvi00g04155	0	0	0	0	0	0
Vitvi00g04156	0	0	0	0	0	0
Vitvi00g04157	0	0	0	0	0	0
Vitvi00g04158	0	0	0	0	0	0
Vitvi00g04159	0	0	0	0	0	0
Vitvi00g04160	0	0	0	0	0	0
Vitvi00g04161	0	0	0	0	0	0
Vitvi00g04162	0	0	0	0	0	0
Vitvi00g04163	0	0	0	0	0	0
Vitvi00g04164	0	0	0	0	0	0
Vitvi00g04165	0	0	0	0	0	0
Vitvi00g04166	0	0	0	0	0	0
Vitvi00g04167	0	0	0	0	0	0
Vitvi00g04168	0	0.221505	0	0	0	0
Vitvi00g04169	0.262618	0.215751	0	0	0	0
Vitvi00g04170	0	0	0	0	0	0
Vitvi00g04171	0	0	0	0	0	0
Vitvi00g04172	0	0	0	0	0	0
Vitvi00g04173	0	0	0	0	0	0
Vitvi00g04174	0	0	0	0	0	0
Vitvi00g04175	0	0	0	0	0	0
Vitvi00g04176	0	0	0	0	0	0
Vitvi00g04177	0	0.0465346	0	0.196833	0.0984166	0
Vitvi00g04178	0.237901	0	0.621889	0	0.105817	0.211633
Vitvi00g04179	0.262618	0	0.457667	0	0	0
Vitvi00g04180	0	0	0	0	0	0
Vitvi00g04181	0	0	0	0	0	0
Vitvi00g04182	0.278279	0.0254019	0.24248	0.0805842	0.054045	0.0275059
Vitvi00g04183	0	0	0	0	0	0
Vitvi00g04184	0	0	0	0	0	0
Vitvi00g04185	0	0	0	0	0	0
Vitvi00g04186	0	0	0	0	0	0
Vitvi00g04187	0.503966	0.207014	0	0.054727	0.0273635	0
Vitvi00g04188	0	0	0	0	0	0
Vitvi00g04189	0	0	0	0	0	0
Vitvi00g04190	0	0	0	0	0	0
Vitvi00g04191	0.0424824	0.0698019	0	0.0738124	0.0746979	0.0755833
Vitvi00g04192	0	0	0	0	0	0
Vitvi00g04193	0	0	0	0	0	0
Vitvi00g04194	0	0	0	0	0	0
Vitvi00g04195	0	0	0	0	0	0
Vitvi00g04196	0	0	0	0	0	0
Vitvi00g04197	0	0	0	0	0	0
Vitvi00g04198	0	0	0	0	0	0
Vitvi00g04199	0.355545	0.0365117	0	0	0	0
Vitvi00g04200	0	0	0	0	0	0
Vitvi00g04201	0	0	0	0	0	0
Vitvi00g04202	0	0	0	0	0	0
Vitvi00g04203	0	0	0	0	0	0
Vitvi00g04204	0	0	0	0	0	0
Vitvi00g04205	0	0	0	0	0	0
Vitvi00g04206	0	0	0	0	0	0
Vitvi00g04207	0	0	0	0	0	0
Vitvi00g04208	0.20847	0.342533	0.181651	0	0	0
Vitvi00g04209	2.32051	1.08937	0.866567	4.89582	3.77496	2.65409
Vitvi00g04210	0	0	0	0	0	0
Vitvi00g04211	0.754538	0.743859	0.394482	0.655499	0.461994	0.26849
Vitvi00g04212	0	0	0	0	0	0
Vitvi00g04213	0	0	0	0	0	0
Vitvi00g04214	0	0	0	0	0	0
Vitvi00g04215	0	0	0	0	0	0
Vitvi00g04216	0	0	0	0	0	0
Vitvi00g04217	0.246605	0.202596	0	0	0	0
Vitvi00g04218	0	0	0	0	0	0
Vitvi00g04219	0	0	0	0	0	0
Vitvi00g04220	0	0	0.335623	0	0	0
Vitvi00g04221	0	0	0	0	0	0
Vitvi00g04222	0.152042	0.249817	0.0662413	0.0660427	0.0330214	0
Vitvi00g04223	0	0	0	0	0	0
Vitvi00g04224	0	0	0.0989898	0	0	0
Vitvi00g04225	0	0	0	0	0	0
Vitvi00g04226	0	0	0	0	0	0
Vitvi00g04227	0	0	0	0	0	0
Vitvi00g04228	0	0	0	0	0	0
Vitvi00g04229	0	0	0	0	0	0
Vitvi00g04230	0	0	0	0	0	0
Vitvi00g04231	0	0	0	0	0	0
Vitvi00g04232	0	0	0	0	0	0
Vitvi00g04233	0	0	0	0	0	0
Vitvi00g04234	0	0	0	0	0	0
Vitvi00g04235	0	0	0	0	0	0
Vitvi00g04236	0	0	0	0	0	0
Vitvi00g04237	0	0	0	0	0	0
Vitvi00g04238	0	0	0	0	0	0
Vitvi00g04239	0	0	0	0	0	0
Vitvi00g04240	0	0	0	0	0	0
Vitvi00g04241	0	0	0	0	0	0
Vitvi00g04242	1.72451	2.3289	2.22311	9.15309	8.87411	8.59513
Vitvi00g04243	27.4052	31.2198	29.9736	27.2946	29.2717	31.2487
Vitvi00g04244	0	0	0	0	0	0
Vitvi00g04245	133.616	159.105	249.984	104.27	105.897	107.523
Vitvi00g04246	0	0	0	0	0	0
Vitvi00g04247	2.62618	0	1.373	2.73777	2.42018	2.10259
Vitvi00g04248	1.00272	0	0	0	0	0
Vitvi00g04249	0	0	0	0	0	0
Vitvi00g04250	1.29074	1.45313	5.16526	6.43721	5.57884	4.72047
Vitvi00g04251	0	0	0	0	0	0
Vitvi00g04252	0	0	0.0927378	0.13869	0.187692	0.236695
Vitvi00g04253	0	0	0	0	0	0
Vitvi00g04254	0	0	0	0	0	0
Vitvi00g04255	0	0	0	0	0	0
Vitvi00g04256	0	0	0	0	0	0
Vitvi00g04257	0	0	0	0	0	0
Vitvi00g04258	0	0	0	0	0	0
Vitvi00g04259	0	0	0	0	0	0
Vitvi00g04260	0	0	0	0	0	0
Vitvi00g04261	0	0	0	0	0	0
Vitvi00g04262	0.514109	0.175983	0.223985	0.186095	0.436055	0.686015
Vitvi00g04263	0.0200214	0	0.0174457	0	0	0
Vitvi00g04264	0	0	0.0173257	0	0	0
Vitvi00g04265	0	0	0	0	0	0
Vitvi00g04266	0.356852	0.39089	0.414593	0.516687	0.311252	0.105817
Vitvi00g04267	2.06644	2.06145	2.05783	0.384687	0.717565	1.05044
Vitvi00g04268	3.14559	5.53761	2.6104	4.03399	3.94913	3.86427
Vitvi00g04269	0	0	0	0	0	0
Vitvi00g04270	0	0	0	0	0	0
Vitvi00g04271	0	0	0	0	0	0
Vitvi00g04272	0	0	0	0	0	0
Vitvi00g04273	8.26819	7.64656	12.3918	5.54111	6.51122	7.48134
Vitvi00g04274	10.7631	14.9077	9.30098	30.4467	24.7585	19.0703
Vitvi00g04275	0	0	0	0.109625	0.0548124	0
Vitvi00g04276	0.231988	0.127058	0.168453	0	0	0
Vitvi00g04277	0.174827	0	0	0	0	0
Vitvi00g04278	0	0	0	0	0	0
Vitvi00g04279	0.874974	0.239608	1.01655	0.422292	0.340873	0.259454
Vitvi00g04280	0	0	0	0	0	0
Vitvi00g04281	0	0	0	0	0	0
Vitvi00g04282	0	0	0	0	0	0
Vitvi00g04283	1.51947	1.49796	1.2247	1.55103	1.67101	1.791
Vitvi00g04284	2.3918	4.24253	2.17884	3.06957	4.17024	5.27092
Vitvi00g04285	0	0	0	0	0	0
Vitvi00g04286	0.497624	0.668973	0.236513	0.0786012	0.119788	0.160974
Vitvi00g04287	0.119302	0.0490054	0	0	0	0
Vitvi00g04288	0	0	0	0	0	0
Vitvi00g04289	0	0	0	0	0	0
Vitvi00g04290	0	0	0	0	0	0
Vitvi00g04291	0	0	0	0	0	0
Vitvi00g04292	0	0	0	0	0	0
Vitvi00g04293	0	0	0	0	0	0
Vitvi00g04294	0	0.0949305	0	0	0	0
Vitvi00g04295	0	0	0	0	0	0
Vitvi00g04296	0	0	0	0	0	0
Vitvi00g04297	0	0	0	0	0	0
Vitvi00g04298	0	0	0.119055	0	0	0
Vitvi00g04299	5.32148	0.87436	0	0	0	0
Vitvi00g04300	1.55551	2.30024	1.62648	0.540534	0.685394	0.830254
Vitvi00g04301	0	0	0.172747	0	0.0293935	0.058787
Vitvi00g04302	0	0	0	0	0	0
Vitvi00g04303	0	0	0	0	0	0
Vitvi00g04304	0	0	0	0	0	0
Vitvi00g04305	0	0	0	0	0	0
Vitvi00g04306	0	0	0	0	0	0
Vitvi00g04307	0	0	0	0	0	0
Vitvi00g04308	0	0	0	0	0	0
Vitvi00g04309	0	0	0	0	0	0
Vitvi00g04310	0	0	0	0	0	0
Vitvi00g04311	0	0	0	0	0	0
Vitvi00g04312	0	0	0	0	0	0
Vitvi00g04313	8.42485	7.4575	7.21178	0.927763	1.00487	1.08197
Vitvi00g04314	0.161343	0.0883662	0.0468622	0.140165	0.117925	0.0956853
Vitvi00g04315	0.198467	0.163049	0.11529	0.402306	0.407132	0.411958
Vitvi00g04316	0.408518	2.34929	0.711927	0.354896	0.222874	0.0908527
Vitvi00g04317	0	0	0	0	0	0
Vitvi00g04318	0	0	0	0	0	0
Vitvi00g04319	0.342739	0	0	0	0	0
Vitvi00g04320	0	0	0	0	0	0
Vitvi00g04321	0	0	0	0	0	0
Vitvi00g04322	0	0	0	0	0	0
Vitvi00g04323	0	0	0	0	0	0
Vitvi00g04324	0	0	0	0	0	0
Vitvi00g04325	0	0	0	0	0	0
Vitvi00g04326	0	0	0	0	0	0
Vitvi00g04327	0	0	0	0	0	0
Vitvi00g04328	0	0	0	0	0	0
Vitvi00g04329	0	0	0	0	0	0
Vitvi00g04330	0	0	0	0	0	0
Vitvi00g04331	0	0	0	0	0	0
Vitvi00g04332	0	0	0	0	0	0
Vitvi00g04333	0.1099	0	0.0957619	0	0.415503	0.831006
Vitvi00g04334	0	0	0	0	0	0
Vitvi00g04335	0	0	0	0	0	0
Vitvi00g04336	0.25721	0.241495	0.736398	1.5003	1.2568	1.0133
Vitvi00g04337	0.0658923	0	0.172247	0.114487	0.135399	0.156311
Vitvi00g04338	3.98705	3.20313	3.14783	8.84109	10.0935	11.3459
Vitvi00g04339	1.45781	1.66038	1.15479	2.59049	2.97525	3.36001
Vitvi00g04340	0.189874	0	0	0	0.0844546	0.168909
Vitvi00g04341	0	0	0.238111	0	0	0
Vitvi00g04342	0	0	0	0	0	0
Vitvi00g04343	0.424687	0.268382	0.654708	0.624365	0.559202	0.494039
Vitvi00g04344	40.8067	48.1411	38.8078	59.3335	60.8621	62.3908
Vitvi00g04345	2.7397	0.857437	1.81886	0.340013	0.228035	0.116057
Vitvi00g04346	0	0	0	0	0	0
Vitvi00g04347	0	0	0	0	0	0
Vitvi00g04348	0	0	0	0	0	0
Vitvi00g04349	0	0	0	0	0	0
Vitvi00g04350	0	0	0.164675	0	0	0
Vitvi00g04351	0.66738	1.3707	1.27935	0.695737	0.644714	0.593691
Vitvi00g04352	0	0	0	0	0	0
Vitvi00g04353	0	0	0	0	0	0
Vitvi00g04354	0	0	0	0	0	0
Vitvi00g04355	0	0	0	0	0	0
Vitvi00g04356	0	0	0	0	0	0
Vitvi00g04357	0	0	0	0	0	0
Vitvi00g04358	0.325106	0.373922	0.339939	0.0564867	0.259611	0.462735
Vitvi00g04359	1.11997	0.766747	0.520473	0.129728	0.596226	1.06272
Vitvi00g04360	7.22201	6.91584	7.04021	9.94046	9.9292	9.91795
Vitvi00g04361	0.813107	0.755129	0.308045	1.81202	1.55071	1.28941
Vitvi00g04362	0.898739	0.61529	0.39156	0	0.266501	0.533002
Vitvi00g04363	0	0	0	0	0	0
Vitvi00g04364	0	0	0	0	0	0
Vitvi00g04365	0	0	0	0	0	0
Vitvi00g04366	0	0	0	0	0	0
Vitvi00g04367	0	0	0	0	0	0
Vitvi00g04368	0	0	0	0	0	0
Vitvi00g04369	0	0	0.029722	0	0	0
Vitvi00g04370	0	0	0	0.103034	0.0515172	0
Vitvi00g04371	0.0515858	0.0847594	0.269697	0.0896294	0.228374	0.367119
Vitvi00g04372	0	0	0.0504877	0	0	0
Vitvi00g04373	0	0	0	0	0	0
Vitvi00g04374	0	0	0	0	0	0
Vitvi00g04375	0	0	0	0	0	0
Vitvi00g04376	0	0.421646	0	0	0.0456569	0.0913139
Vitvi00g04377	0	0	0	0	0	0
Vitvi00g04378	0	0	0	0	0	0
Vitvi00g04379	0	0	0	0	0	0
Vitvi00g04380	0	0	0	0	0	0
Vitvi00g04381	0	0	0	0	0	0
Vitvi00g04382	0	0	0	0	0	0
Vitvi00g04383	0.284812	0.421171	0.496343	0.0494855	0.151425	0.253364
Vitvi00g04384	0	0	0	0	0	0
Vitvi00g04385	0	0	0	0	0	0
Vitvi00g04386	7.08374	3.68798	3.9475	1.75316	1.95737	2.16159
Vitvi00g04387	0	0	0	0	0	0
Vitvi00g04388	0	0	0	0	0	0
Vitvi00g04389	0	0	0	0	0	0
Vitvi00g04390	0	0	0	0	0	0
Vitvi00g04391	0	0	0	0	0	0
Vitvi00g04392	0	0	0	0	0	0
Vitvi00g04393	0	0	0	0	0	0
Vitvi00g04394	0	0	0	0	0	0
Vitvi00g04395	0	0	0	0	0	0
Vitvi00g04396	0	0	0	0	0	0
Vitvi00g04397	0	0.0291113	0	0	0	0
Vitvi00g04398	0.412686	0	0.719191	0.179259	2.017	3.85475
Vitvi00g04399	1.23806	2.69236	1.77683	1.89803	1.79123	1.68443
Vitvi00g04400	0	0	0	0	0	0
Vitvi00g04401	0	0	0	0	0	0
Vitvi00g04402	0	0	0	0	0	0
Vitvi00g04404	0	0	0	0	0	0
Vitvi00g04405	0	0	0	0	0	0
Vitvi00g04406	0	0.265099	0.187449	0	0	0
Vitvi00g04407	50.3494	19.9758	19.6176	1.70695	8.28206	14.8572
Vitvi00g04408	2.73676	0.999269	0.331207	0	0.101441	0.202882
Vitvi00g04409	0	0	0	0	0	0
Vitvi00g04410	0	0	0	0	0	0
Vitvi00g04411	0	0	0.115165	0.114819	0.0574097	0
Vitvi00g04412	0	0	0	0	0	0
Vitvi00g04413	0	0	0	0	0	0
Vitvi00g04414	0	0	0	0	0	0
Vitvi00g04415	0	0	0	0	0	0
Vitvi00g04416	0.244616	0.334936	0.639442	0.283345	0.250476	0.217607
Vitvi00g04417	0	0	0	0	0	0
Vitvi00g04418	0	0	0	0	0	0
Vitvi00g04419	0	0	0	0	0	0
Vitvi00g04420	0	0	0	0	0	0
Vitvi00g04421	0	0	0	0	0	0
Vitvi00g04422	0	0	0	0	0	0
Vitvi00g04423	0	0	0	0	0	0
Vitvi00g04424	0	0	0	0	0	0
Vitvi00g04425	0	0	0	0	0	0
Vitvi00g04426	0	0	0	0	0	0
Vitvi00g04427	0	0	0	0	0	0
Vitvi00g04428	0	0	0	0	0	0
Vitvi00g04429	0	0	0	0	0	0
Vitvi00g04430	0	0	0	0	0	0
Vitvi00g04431	0	0	0	0	0	0
Vitvi00g04432	0	0	0	0	0.0697241	0.139448
Vitvi00g04433	0	0.182559	0.968142	0.193048	0.590723	0.988397
Vitvi00g04434	0.4396	1.08345	0.766095	0.954748	0.575139	0.195531
Vitvi00g04435	0	0	0	0	0	0
Vitvi00g04436	0	0	0	0	0	0
Vitvi00g04437	0	0	0	0	0	0
Vitvi00g04438	0	0	0	0	0	0
Vitvi00g04439	0	0	0	0	0	0
Vitvi00g04440	0	0	0	0	0	0
Vitvi00g04441	0	0.0683969	0	0	0	0
Vitvi00g04442	0	0	0	0	0	0
Vitvi00g04443	0	0	0	0	0	0
Vitvi00g04444	0	0	0	0	0	0
Vitvi00g04445	0	0	0	0	0	0
Vitvi00g04446	0	0	0	0	0	0
Vitvi00g04447	0	0	0.978899	0	0	0
Vitvi00g04448	40.7451	58.7648	68.9028	28.5797	22.3446	16.1094
Vitvi00g04449	16.1524	13.6271	7.87631	17.3245	16.9106	16.4967
Vitvi00g04450	0	0	0	0	0	0
Vitvi00g04451	0.24437	0.250949	0	0.318442	0.186394	0.0543469
Vitvi00g04452	4.2773	3.57378	5.83639	3.30475	3.44154	3.57834
Vitvi00g04453	113.01	134.08	101.404	128.304	115.208	102.112
Vitvi00g04454	0.471183	0.241935	0.102642	0.153501	0.102948	0.0523946
Vitvi00g04455	18.8292	16.4721	1.62389	1.1724	1.12929	1.08619
Vitvi00g04456	0	0	0	0	0	0
Vitvi00g04457	0	0	0	0	0	0
Vitvi00g04458	0	0	0	0	0	0
Vitvi00g04459	0	0	0	0	0	0
Vitvi00g04460	0	0	0	0	0	0
Vitvi00g04461	0	0	0	0	0	0
Vitvi00g04462	0.89026	0.835866	0.554094	0	0	0
Vitvi00g04463	0.50554	0.13844	0.146835	6.29497	6.59534	6.89572
Vitvi00g04464	0	0	0	0	0	0
Vitvi00g04465	0	0	0	0	0	0
Vitvi00g04466	0.161773	0.398708	0.281923	0.983772	0.851663	0.719553
Vitvi00g04467	0	0.0551311	0.0779654	0	0	0
Vitvi00g04468	0	0	0	0	0	0
Vitvi00g04469	0	0	0	0	0	0
Vitvi00g04470	6.06649	4.15321	3.34265	2.86761	3.45755	4.04749
Vitvi00g04471	0.994506	2.04256	0.144428	0.143995	0.0719974	0
Vitvi00g04472	0.754538	0.464912	0.558849	0.1311	0.115892	0.100684
Vitvi00g04473	0	0	0	0	0.0304895	0.0609791
Vitvi00g04474	0	0	0	0	0	0
Vitvi00g04475	0	0	0	0	0	0
Vitvi00g04476	0	0	0	0	0	0
Vitvi00g04477	0	0	0	0	0	0
Vitvi00g04478	0	0	0	0	0	0
Vitvi00g04479	0	0	0	0	0	0
Vitvi00g04480	0	0	0	0	0	0
Vitvi00g04481	0	0	0	0	0	0
Vitvi00g04482	0	0	0	0	0	0
Vitvi00g04483	4.64989	0.621871	0.376902	0	0.529083	1.05817
Vitvi00g04484	0	0	0	0	0	0
Vitvi00g04485	6.48411	3.00957	2.71325	3.94629	4.28693	4.62756
Vitvi00g04486	2.96584	0.812183	0.665652	0.858849	1.12899	1.39913
Vitvi00g04487	0	0	0	0	0	0
Vitvi00g04488	0.416583	0.598918	0.408365	0.316665	0.320464	0.324262
Vitvi00g04489	0.925172	2.244	1.22842	2.87048	2.70896	2.54744
Vitvi00g04490	3.06388	2.29336	2.43242	2.24768	2.88032	3.51297
Vitvi00g04491	0	0	0	0	0	0
Vitvi00g04492	21.0241	14.767	16.2218	18.2645	17.1273	15.9901
Vitvi00g04493	0	0	0	0	0	0
Vitvi00g04494	0	0	0	0	0	0
Vitvi00g04495	0	0	0	0	0	0
Vitvi00g04496	0	0	0	0	0	0
Vitvi00g04497	0.0638914	0.0524892	0	0.277525	0.280855	0.284184
Vitvi00g04498	2.91658	1.59739	3.89677	3.20942	3.24792	3.28642
Vitvi00g04499	3.25405	2.29143	3.24049	2.26155	2.74356	3.22558
Vitvi00g04500	0.674054	1.0383	0.88101	5.563	7.84086	10.1187
Vitvi00g04501	0	0	0	38.4864	44.9246	51.3628
Vitvi00g04502	0.185519	0	0	0	0	0
Vitvi00g04503	2.24685	1.84587	1.1917	0.933531	0.814376	0.69522
Vitvi00g04504	0	0.0374163	0.0396851	1.10785	0.77676	0.445669
Vitvi00g04505	0.238838	0.0654049	1.08218	1.54925	1.4616	1.37395
Vitvi00g04506	0	0	0	0	0	0
Vitvi00g04507	0.2576	0.232791	0.134677	0.492334	0.475324	0.458314
Vitvi00g04508	0.577761	0.0527392	0.111874	0.167308	0.0836541	0
Vitvi00g04509	0	0.0365922	0	0	0	0
Vitvi00g04510	0	0	0	0	0	0
Vitvi00g04511	0	0	0	0	0	0
Vitvi00g04512	0	0	0	0	0	0
Vitvi00g04513	0	0	0	0	0	0
Vitvi00g04514	0.0414661	0	0	0	0	0
Vitvi00g04515	0.345079	0.283496	0.541235	0.119914	0.244143	0.368372
Vitvi00g04516	0	0	0	0	0	0
Vitvi00g04517	0.638577	1.92359	0.185476	0.554759	0.277379	0
Vitvi00g04518	0	0	0	0	0	0
Vitvi00g04519	1.8055	0.840531	0.629293	0.575122	0.849712	1.1243
Vitvi00g04520	0	0	0	0	0	0
Vitvi00g04521	0.0336746	0	0	0.0292546	0.0296055	0.0299564
Vitvi00g04522	5.68733	4.65561	6.66086	4.09079	4.2396	4.3884
Vitvi00g04523	0	0.0427065	0	0	0	0
Vitvi00g04524	0	0	0	0	0	0
Vitvi00g04525	0	0	0	0	0	0
Vitvi00g04526	0	0	0	0	0	0
Vitvi00g04527	5.02117	4.48134	5.94632	4.0052	5.29175	6.57831
Vitvi00g04528	0.184672	0.303431	2.81601	8.42271	10.0844	11.7461
Vitvi00g04529	0.104504	0	0.136591	0	0	0
Vitvi00g04530	0	0	0	0	0	0
Vitvi00g04531	0.114534	0.0313647	0.0332666	0.364835	0.369212	0.373588
Vitvi00g04532	0	0	0	0	0	0
Vitvi00g04533	1.53028	1.30209	1.09531	1.18698	3.58353	5.98007
Vitvi00g04534	0.187237	0	0	0	0	0
Vitvi00g04535	0	0	0	0	0	0
Vitvi00g04536	0	1.31848	0.559371	1.11539	0.843231	0.571074
Vitvi00g04537	0	0	0	0	0	0
Vitvi00g04538	0.243634	0.200155	0	0	0	0
Vitvi00g04539	0	0	0	0	0	0
Vitvi00g04540	0.0678578	0	0.0591282	0.0589509	0.0294754	0
Vitvi00g04541	0	0	0	0	0	0
Vitvi00g04542	0	0	0	0	0	0
Vitvi00g04543	0	0	0	0	0	0
Vitvi00g04544	0	0	0	0	0	0
Vitvi00g04545	0	0	0	0	0	0
Vitvi00g04546	0	0	0	0	0	0
Vitvi00g04547	0	0	0	0	0	0
Vitvi00g04548	0.0714545	0	0	0	0	0
Vitvi00g04549	0	0	0	0	0	0
Vitvi00g04550	0	0	0	0	0	0
Vitvi00g04551	0	0	0	0	0	0
Vitvi00g04552	0	0	0	0	0	0
Vitvi00g04553	0	0	0	0	0	0
Vitvi00g04554	8.28355	3.80294	0.636874	0	0.541832	1.08366
Vitvi00g04555	238.615	68.2972	27.0176	6.11604	38.4361	70.7561
Vitvi00g04556	0	0	0	0	0	0
Vitvi00g04557	4.07694	6.96668	3.97875	5.24187	3.78151	2.32114
Vitvi00g04558	6.89751	7.85127	10.8618	23.752	19.4905	15.2289
Vitvi00g04559	0	0	0	0	0	0
Vitvi00g04560	0	0	0	0	0	0
Vitvi00g04561	0.0554017	0.227573	0.193098	0.144389	0.367901	0.591414
Vitvi00g04562	0	0	0	0.585579	0.392727	0.199876
Vitvi00g04563	571.196	375.38	107.071	7.99876	17.1274	26.256
Vitvi00g04564	0	0.366123	0.0970809	0	0.049556	0.099112
Vitvi00g04565	0.0526605	0.0432626	0	0	0	0
Vitvi00g04566	0	0	0	0	0	0
Vitvi00g04567	0.262618	0.863005	0	0	0.116811	0.233621
Vitvi00g04568	8.41712	10.6676	0.626098	1.11468	0.808453	0.502226
Vitvi00g04569	7.04495	10.2433	9.59773	10.3947	8.96505	7.53541
Vitvi00g04570	0.0574478	0.188782	0.100115	0.449165	0.30124	0.153314
Vitvi00g04571	0	0	0	0	0	0
Vitvi00g04572	2.06105	0.830642	4.94721	2.8378	2.62969	2.42157
Vitvi00g04573	9.99669	4.27509	4.53432	3.74744	3.09192	2.43641
Vitvi00g04574	0	0	0	0	0	0
Vitvi00g04576	0	0	0	0	0	0
Vitvi00g04577	0	0	0	0	0	0
Vitvi00g04578	0	0	0	0	0	0
Vitvi00g04579	0	0	0	0	0	0
Vitvi00g04580	0	0	0	0	0	0
Vitvi00g04581	0	0	0	0.0455506	0.0227753	0
Vitvi00g04582	8.1417	2.11223	2.24031	0.904072	1.3778	1.85152
Vitvi00g04583	0	0	0	0	0	0
Vitvi00g04584	0.727978	0.863868	0.140962	0.632425	0.388168	0.143911
Vitvi00g04585	0.799136	2.88298	0.847707	0.422583	0.396743	0.370904
Vitvi00g04586	0	0.369174	0	8.51041	10.6912	12.872
Vitvi00g04587	0	0.572857	0	19.0818	23.963	28.8442
Vitvi00g04588	70.5793	16.5322	22.4957	3.24058	17.3387	31.4368
Vitvi00g04589	0	0	0	0	0	0
Vitvi00g04590	0	0	0	0	0	0
Vitvi00g04591	0	0	0	0	0	0
Vitvi00g04592	0	0	0	0	0.160615	0.321229
Vitvi00g04593	0.631926	0	0.275315	0.27449	0.137245	0
Vitvi00g04594	1.68513	8.59285	12.405	7.52166	7.71527	7.90888
Vitvi00g04595	0	0.280386	0.0743468	0.0741239	0.188866	0.303609
Vitvi00g04596	0.156152	0	0	0	0	0
Vitvi00g04597	0	0	0	0	0	0
Vitvi00g04598	0	0	0	0	0	0
Vitvi00g04599	0	0	0	0	0	0
Vitvi00g04600	0	0	0	0	0	0
Vitvi00g04601	0	0	0	0	0	0
Vitvi00g04602	0	0	0.16067	1.97566	1.86267	1.74967
Vitvi00g04603	0	0	0	0.0747547	0.0373774	0
Vitvi00g04604	4.76399	11.7206	5.93964	0.770498	0.858639	0.94678
Vitvi00g04605	0	0.453903	0.0962852	0	0.0491498	0.0982996
Vitvi00g04606	7.08234	6.52367	7.94779	8.98048	10.3928	11.8052
Vitvi00g04607	2.19068	23.3272	1.54177	15.8106	8.39251	0.974395
Vitvi00g04608	0	0	0	0	0	0
Vitvi00g04609	119.17	29.6235	20.3003	2.72891	8.37952	14.0301
Vitvi00g04610	12.833	14.151	16.5638	6.7368	6.93971	7.14262
Vitvi00g04611	0	0	0	0	0	0
Vitvi00g04612	0	0	0	0	0	0
Vitvi00g04613	0	0	0	0	0	0
Vitvi00g04614	0	0	0	0	0	0
Vitvi00g04615	0	0	0	0	0	0
Vitvi00g04616	0.966474	0.671843	0.323901	6.65235	4.58275	2.51315
Vitvi00g04617	3.53506	1.71915	0.690409	2.92985	2.38666	1.84346
Vitvi00g04618	0	0	0.0753	0	0.0384377	0.0768753
Vitvi00g04619	0	0	0	0	0	0
Vitvi00g04620	0	0.0330494	0	0.244638	0.4444	0.644162
Vitvi00g04621	0.9395	0.49618	0.896603	0.505256	0.481468	0.45768
Vitvi00g04622	24.4588	16.8049	17.0345	28.8389	22.9459	17.053
Vitvi00g04623	0	0.180574	0	0	0	0
Vitvi00g04624	141.594	251.028	416.211	75.3521	74.9359	74.5197
Vitvi00g04625	0.223267	0.131016	0.250129	0.138544	0.21114	0.283735
Vitvi00g04626	0	0	0	0	0	0
Vitvi00g04627	0.0605438	0	0	0.0525969	0.0262984	0
Vitvi00g04628	0	0	0	0	0	0
Vitvi00g04629	9.59099	8.43273	11.381	6.92009	10.442	13.9638
Vitvi00g04630	1.01342	0.999076	0.978145	1.15129	0.832233	0.513174
Vitvi00g04631	0.1288	0	0.168346	0.111894	0.055947	0
Vitvi00g04632	0	0	0.0484071	0	0	0
Vitvi00g04633	0	0	0	0	0	0
Vitvi00g04634	0.235005	0.110323	0.117013	0.0874965	0.148277	0.209057
Vitvi00g04635	0	0	0	0	0	0
Vitvi00g04636	0	0	0.0463689	1.3869	1.33253	1.27815
Vitvi00g04637	0	0	0	0	0	0
Vitvi00g04638	0	0	0	0	0	0
Vitvi00g04639	0.631926	0.66748	0.235985	0.862683	0.63211	0.401536
Vitvi00g04640	0.697297	1.14571	0.55696	1.16106	0.838991	0.51692
Vitvi00g04641	0	0	0	0.742283	0.371141	0
Vitvi00g04642	0	0	0	0	0	0
Vitvi00g04643	2.65984	3.69797	4.27876	2.48846	2.60932	2.73018
Vitvi00g04644	0	0	0	0	0	0
Vitvi00g04645	0	0	0	0	0	0
Vitvi00g04646	0	0	0	0	0	0
Vitvi00g04647	0	0	0	0	0	0
Vitvi00g04648	0.139566	0.305758	0.283761	1.09122	0.669768	0.248312
Vitvi00g04649	0	0.100684	0.106789	1.06469	1.13197	1.19926
Vitvi00g04650	0	0	0	0	0	0
Vitvi00g04651	0	0	0	0	0	0
Vitvi00g04652	0	0	0	0	0	0
Vitvi00g04653	0.163664	0.134456	0.095073	1.04267	1.03091	1.01915
Vitvi00g04654	0	0.052823	0	0	0	0
Vitvi00g04655	0	0	0	0	0	0
Vitvi00g04656	0	0	0	0	0	0
Vitvi00g04657	1.02822	1.15758	1.3605	1.42259	3.06577	4.70894
Vitvi00g04658	0	0	0	0	0	0
Vitvi00g04659	0.0641956	0	0.0559371	0	0	0
Vitvi00g04660	0	0	0	0	0	0
Vitvi00g04661	0	0	0	0	0	0
Vitvi00g04662	4.34845	5.01892	3.13816	1.78455	2.1738	2.56305
Vitvi00g04663	0	0	0	0	0	0
Vitvi00g04664	29.967	40.0655	33.3371	4.59802	6.04326	7.48849
Vitvi00g04665	9.04565	8.02371	6.31128	7.31736	6.35555	5.39373
Vitvi00g04666	0	0	0	0	0	0
Vitvi00g04667	0	0	0	0	0	0
Vitvi00g04668	0	0	0	0	0	0
Vitvi00g04669	0.181767	0.186661	0	0.513204	0.438511	0.363819
Vitvi00g04670	0	0.307645	0.48945	0.325322	0.495787	0.666253
Vitvi00g04671	0.179908	0.0591204	0.47029	0.593914	0.34497	0.0960258
Vitvi00g04672	0	0	0	0	0	0
Vitvi00g04673	6.74054	4.67236	2.38607	1.82993	2.50773	3.18552
Vitvi00g04674	0	0	0	0	0	0
Vitvi00g04675	0	0	0	0	0	0
Vitvi00g04676	0	0.0622204	0.131986	0	0.101061	0.202122
Vitvi00g04677	0	0	0	0	0	0
Vitvi00g04678	0.235135	0	0.102443	0.102136	0.0510679	0
Vitvi00g04679	0	0	0	0	0	0
Vitvi00g04680	0	0	0	0	0	0
Vitvi00g04681	1.85365	0.13844	1.90885	1.61034	2.30424	2.99814
Vitvi00g04682	0.674054	0.276881	0	0.292789	0.146395	0
Vitvi00g04683	0	0	0	0	0	0
Vitvi00g04684	0	0	0	0	0	0
Vitvi00g04685	0	0	0.101851	0	0.0519908	0.103982
Vitvi00g04686	0	0	0	0.575979	0.28799	0
Vitvi00g04687	2.29988	3.06589	1.17216	2.22419	2.13507	2.04594
Vitvi00g04688	4.51647	3.86723	3.47354	1.06841	0.76999	0.47157
Vitvi00g04689	1.7521	2.18618	2.06621	1.62512	1.44539	1.26566
Vitvi00g04690	0	0	0	0	0	0
Vitvi00g04691	0.195378	0.160511	0.425608	0.339466	0.256636	0.173805
Vitvi00g04692	2.36165	2.54649	0.771687	14.6181	11.5765	8.53485
Vitvi00g04693	0	0	0	0	0	0
Vitvi00g04694	0	0	0	0	0	0
Vitvi00g04695	0.638577	0.349744	0.185476	0.739678	1.12726	1.51485
Vitvi00g04696	0	0.0524064	0.389089	0	0.0283735	0.0567471
Vitvi00g04697	0	0	0	0	0	0
Vitvi00g04698	0	0	0	0	0	0
Vitvi00g04699	0	0	0	0	0	0
Vitvi00g04700	0	0	0	0	0	0
Vitvi00g04701	0.674054	0.0651484	0	0.172229	0.0861145	0
Vitvi00g04702	0	0	0	0	0	0
Vitvi00g04703	0	0	0	0	0	0
Vitvi00g04704	4.71838	4.79927	3.9156	15.4202	16.8544	18.2886
Vitvi00g04705	2.43221	4.30371	4.27938	7.76106	7.5421	7.32313
Vitvi00g04706	0.337027	0.0922936	0.464977	1.14676	1.3479	1.54904
Vitvi00g04707	5.50411	3.11286	3.85767	7.31107	6.51175	5.71243
Vitvi00g04708	0	0	0	0	0	0
Vitvi00g04709	1.32654	1.67457	1.12769	2.97942	2.19487	1.41032
Vitvi00g04710	2.09353	2.8535	3.3582	2.10808	2.72594	3.34381
Vitvi00g04711	0	0	0	0	0	0
Vitvi00g04712	0	0.493451	0.348915	0.173934	0.0869671	0
Vitvi00g04713	0.260924	0.321539	0.568393	0.226676	0.461509	0.696342
Vitvi00g04714	0	0	1.15922	0.462299	0.231149	0
Vitvi00g04715	0	0	0	0	0	0
Vitvi00g04716	0	0	0	0	0	0
Vitvi00g04717	0.856848	2.88613	0	0.818818	1.55277	2.28672
Vitvi00g04718	0	0	0	0	0	0
Vitvi00g04719	0	0	0	0	0	0
Vitvi00g04720	0	0	0	0	0	0
Vitvi00g04721	0.633025	0.433378	0.275794	0	0.281564	0.563129
Vitvi00g04722	0	0	0	0	0	0
Vitvi00g04723	0.561712	0	0.244725	0	0	0
Vitvi00g04724	0	0	0	0	0	0
Vitvi00g04725	0	0	0	0	0	0
Vitvi00g04726	0	0	0	0	0	0
Vitvi00g04727	0	0	0	0	0	0
Vitvi00g04728	17.9106	23.1393	23.0321	23.3395	23.8122	24.2849
Vitvi00g04729	0.353113	0.174058	0	0.184059	0.249091	0.314124
Vitvi00g04730	0	0.657934	1.04674	0.173934	0.176021	0.178107
Vitvi00g04731	0	0	0	0	0	0
Vitvi00g04732	0	0	0.201758	1.27397	1.28925	1.30453
Vitvi00g04733	0	0	0	0	0	0
Vitvi00g04734	8.96927	12.8616	14.0677	12.0421	10.8084	9.5747
Vitvi00g04735	1.48919	5.15127	0.887839	1.22563	1.31006	1.39448
Vitvi00g04736	0	0	0	0	0	0
Vitvi00g04737	1.2183	0.641588	2.25923	2.76808	2.82908	2.89007
Vitvi00g04738	0	0.267949	0	0	0	0
Vitvi00g04739	0	0	0	0	0	0
Vitvi00g04740	0	0	0	0	0	0
Vitvi00g04741	0	0	0	0	0	0
Vitvi00g04742	0	0	0.470768	0.201153	0.100576	0
Vitvi00g04743	0.157735	0.129585	0.19242	0.164437	0.16641	0.168382
Vitvi00g04744	0.306388	0.125855	0.133486	0.532344	1.15199	1.77163
Vitvi00g04745	0	0	0.0358134	0	0	0
Vitvi00g04746	0	0	0	0	0	0
Vitvi00g04747	0.111108	0	0	0.096524	0.147102	0.197679
Vitvi00g04748	0.419101	0.516461	0.273889	0.819203	0.782427	0.745651
Vitvi00g04749	2.96831	2.43858	1.29323	1.93402	1.95722	1.98042
Vitvi00g04750	0	0	0	0.0250962	0.0125481	0
Vitvi00g04751	0.212859	0.524616	0	0.739678	0.369839	0
Vitvi00g04752	19.5055	22.2999	20.5916	27.3435	21.7713	16.199
Vitvi00g04753	0.24965	0.410194	0.217533	0.216881	0.441567	0.666253
Vitvi00g04754	19.6751	25.1438	27.4621	18.9917	17.3559	15.72
Vitvi00g04755	0	0	0	0	0	0
Vitvi00g04756	0	0	0	0	0	0
Vitvi00g04757	0.363535	0.33599	0.712727	0.315818	0.238758	0.161697
Vitvi00g04758	0.210642	0.865252	0.183544	0	0	0
Vitvi00g04759	0	0	0.171904	0	0	0
Vitvi00g04760	0	0	0	0	0	0
Vitvi00g04761	0.148688	0	0	0	0	0
Vitvi00g04762	0.638577	1.57385	0.927378	0.739678	0.937907	1.13614
Vitvi00g04763	0.540578	0.838866	0.104674	1.46105	1.26485	1.06864
Vitvi00g04764	0.0259918	0	0.0226481	0	0	0
Vitvi00g04765	11.6898	19.835	13.8476	17.7222	16.0657	14.4092
Vitvi00g04766	0	0	0	0	0	0
Vitvi00g04767	0	0	0.056475	0	0	0
Vitvi00g04768	0.0398063	0	0.0693708	0	0.0177055	0.0354111
Vitvi00g04769	6.42556	6.83145	13.8327	8.04487	7.93122	7.81758
Vitvi00g04770	0	0	0	0	0	0
Vitvi00g04771	2.42659	3.88485	2.16864	6.2702	4.38048	2.49076
Vitvi00g04772	0	0	0	0	0	0
Vitvi00g04773	0	0	0	0	0	0
Vitvi00g04774	0	0	0	0	0	0
Vitvi00g04775	0	0.104483	0	0	0	0
Vitvi00g04776	0	0	0	0	0	0
Vitvi00g04777	92.3914	36.06	2.6872	4.58758	4.4547	4.32183
Vitvi00g04778	3.3795	3.27705	1.49651	2.35836	7.73401	13.1097
Vitvi00g04779	0	0	0	0	0	0
Vitvi00g04780	0	0	0	0	0	0
Vitvi00g04781	0	0	0	0	0	0
Vitvi00g04782	0	0	0	0	0	0
Vitvi00g04783	0	0	0	0	0	0
Vitvi00g04784	0	0	0	0	0	0
Vitvi00g04785	0	0	0	0	0	0
Vitvi00g04786	0	0	0	0	0	0
Vitvi00g04787	0.19419	0	0	1.41709	1.53773	1.65838
Vitvi00g04788	0	0	0	0	0	0
Vitvi00g04789	0	0	0	0	0	0
Vitvi00g04790	0	0	0	0	0	0
Vitvi00g04791	0.557581	0.244306	0.0971702	0	0.0826693	0.165339
Vitvi00g04792	0	0	0	0	0	0
Vitvi00g04793	0	0	0	0	0	0
Vitvi00g04794	0	0	0	0	0	0
Vitvi00g04795	0	0	0	0	0	0
Vitvi00g04796	2.30246	1.56259	1.91903	2.34811	2.06459	1.78107
Vitvi00g04797	0.57231	0.868015	0.843928	1.37683	1.53042	1.68401
Vitvi00g04798	29.1513	24.8573	25.0945	24.408	24.5667	24.7253
Vitvi00g04799	2.55704	1.88759	5.52178	3.54137	4.29264	5.04391
Vitvi00g04800	0.179634	0.0632469	0.35777	0.713395	0.676296	0.639197
Vitvi00g04801	0	0	0	0	0	0
Vitvi00g04802	0	0	0	0	0	0
Vitvi00g04803	0	0.0735081	0.0779654	0	0	0
Vitvi00g04804	0	0	0	0.0865387	0.0875768	0.0886149
Vitvi00g04805	0	0	0	0	0	0
Vitvi00g04806	0	0	0	0	0	0
Vitvi00g04807	0	0	0	0	0	0
Vitvi00g04808	0.0754538	0	0	0	0	0
Vitvi00g04809	0	0.0922936	0	0.195193	0.297472	0.399752
Vitvi00g04810	0.215124	0	0	0	0	0
Vitvi00g04811	16.5537	13.7567	8.75451	25.686	25.0578	24.4296
Vitvi00g04812	0.508128	0.046383	0	1.29977	1.61671	1.93365
Vitvi00g04813	0.561712	1.3844	1.46835	0.487982	0.618758	0.749535
Vitvi00g04814	3.00592	3.81646	6.90521	1.89917	2.46891	3.03865
Vitvi00g04815	0	0	0	0.934434	0.849958	0.765482
Vitvi00g04816	4.13783	3.45701	3.17775	3.59471	4.13694	4.67918
Vitvi00g04817	3.57577	1.51947	2.79344	0.53559	0.925923	1.31626
Vitvi00g04818	0	0	0	0	0	0
Vitvi00g04819	0	0	0	0	0	0
Vitvi00g04820	0	0	0	0	0	0
Vitvi00g04821	0.333323	0.273838	0.0968142	0.48262	0.34015	0.197679
Vitvi00g04822	20.386	26.3374	28.0777	35.9917	25.5277	15.0638
Vitvi00g04823	1.69083	2.98863	2.143	0	0	0
Vitvi00g04824	0	0.151026	0.320367	0.159703	0.0798516	0
Vitvi00g04825	0.082706	0.135892	0	0.0718501	0.0359251	0
Vitvi00g04826	0	0	0	0	0	0
Vitvi00g04827	0	0	0	0	0	0
Vitvi00g04828	0	0	2.27357	0	0	0
Vitvi00g04829	0	0	0	0	0	0
Vitvi00g04830	0	0	0	0	0	0
Vitvi00g04831	1.73949	3.39402	4.54715	0	0	0
Vitvi00g04832	0	0	0	0	0	0
Vitvi00g04833	0	0	0	0	0	0
Vitvi00g04834	0	0	0	0	0	0
Vitvi00g04835	0	0	0	0	0	0
Vitvi00g04836	0	0	0	0	0	0
Vitvi00g04837	5.75847	3.74064	5.71781	0	0.238263	0.476525
Vitvi00g04838	0.130884	0.268816	0.34214	0.113705	0.115069	0.116433
Vitvi00g04839	0.272774	0.403369	0.142609	0.284364	0.214978	0.145593
Vitvi00g04840	0	0	0	0	0	0
Vitvi00g04841	0	0	0	0	0	0
Vitvi00g04842	0.982995	1.15367	1.34599	0.731973	0.928138	1.1243
Vitvi00g04843	0	0	0	0	0	0
Vitvi00g04844	0	0	0	0	0	0
Vitvi00g04845	0	0	0	0	0	0
Vitvi00g04846	0	0	0.048945	0	0.0249845	0.049969
Vitvi00g04847	0	0	0	0	0.0995692	0.199138
Vitvi00g04848	0	0.148994	0.434579	0.0787774	0.140223	0.201668
Vitvi00g04849	3.37843	7.05945	3.71176	4.14726	3.83767	3.52808
Vitvi00g04850	0	0	0	0	0	0
Vitvi00g04851	15.6381	17.0559	14.6835	17.6845	14.1789	10.6734
Vitvi00g04852	0	0	0	0	0	0
Vitvi00g04853	0	0	0	0	0	0
Vitvi00g04854	1.09635	1.90147	0.530729	0.42331	0.374205	0.325099
Vitvi00g04855	16.7172	15.5235	18.6518	19.0896	18.5392	17.9888
Vitvi00g04856	0	0	0	0	0	0
Vitvi00g04857	0	0	0	0	0	0
Vitvi00g04858	0	0	0	0	0	0
Vitvi00g04859	0	0	0	0	0	0
Vitvi00g04860	6.53993	9.72379	4.16032	10.5613	12.1157	13.6701
Vitvi00g04861	0	0	0	0	0	0
Vitvi00g04862	0.0692521	0.227573	0.301716	0.120324	0.090965	0.0616056
Vitvi00g04863	0	0	0	0	0	0
Vitvi00g04864	0	0	0	0	0	0
Vitvi00g04865	4.02445	1.10208	2.01312	3.69044	3.60211	3.51379
Vitvi00g04866	13.4418	2.17953	1.07879	0.358518	0.546378	0.734238
Vitvi00g04867	17.9748	16.1514	33.2826	43.7557	46.2794	48.803
Vitvi00g04868	3.65451	2.40186	1.1676	11.0061	10.6504	10.2948
Vitvi00g04869	3.95104	2.50207	0.932412	0.858107	0.465666	0.0732245
Vitvi00g04870	6.50371	3.41237	5.23844	1.75674	2.5557	3.35467
Vitvi00g04871	0	0	0	0	0	0
Vitvi00g04872	0.177383	0.291453	0.154563	0	0	0
Vitvi00g04873	0	0	0	0	0	0
Vitvi00g04874	0	0	0	0.238202	0.210569	0.182937
Vitvi00g04875	59.2205	52.2118	39.6454	12.2344	17.1996	22.1648
Vitvi00g04876	19.4439	9.79732	11.9727	4.05401	4.79452	5.53502
Vitvi00g04877	0	0	0	0	0	0
Vitvi00g04878	0	0	0	0	0	0
Vitvi00g04879	0	0	0	0	0	0
Vitvi00g04880	0	0	0	0.843233	0.493572	0.143911
Vitvi00g04881	0.461681	0.0758577	0.724117	0.160433	0.121287	0.0821408
Vitvi00g04882	0	0.0529071	0	0	0.0286446	0.0572893
Vitvi00g04883	0	0	0	0	0	0
Vitvi01g00002	0.832851	0.0273688	0.290283	0.173648	0.264638	0.355628
Vitvi01g00005	19.9656	16.1158	17.3972	13.2614	13.2653	13.2691
Vitvi01g00006	30.3074	30.1145	24.4431	26.3002	26.3333	26.3664
Vitvi01g00008	0	0	0	0	0	0
Vitvi01g00011	11.8416	10.6549	16.9105	9.59333	12.3628	15.1324
Vitvi01g00012	0.110635	0.030297	0	0.160189	0.0964975	0.0328064
Vitvi01g00013	0	0	0	0	0	0
Vitvi01g00014	0.384166	0.246997	0.189204	0.0725524	0.184862	0.297172
Vitvi01g00015	0	0	0	0	0	0
Vitvi01g00019	0	0	0	0	0	0
Vitvi01g00023	25.0345	30.4443	33.582	41.2555	38.8445	36.4335
Vitvi01g00024	3.87054	2.98512	3.5791	5.14669	5.3841	5.62151
Vitvi01g00025	3.68309	3.32679	5.35999	5.22665	4.61177	3.99688
Vitvi01g00026	9.76544	12.0872	10.9468	19.0376	18.8627	18.6878
Vitvi01g00027	1.53028	1.67026	1.12388	0.303868	0.346408	0.388948
Vitvi01g00028	7.79241	7.35409	5.27483	12.8678	11.8477	10.8277
Vitvi01g00029	11.3663	10.3632	8.62237	11.2103	11.2258	11.2414
Vitvi01g00030	0	0	0	0	0	0
Vitvi01g00031	0	0.0640187	0	0	0	0
Vitvi01g00033	87.8044	139.111	205.368	278.72	245.47	212.221
Vitvi01g00034	28.4367	11.9995	29.3586	11.6034	12.5859	13.5683
Vitvi01g00035	12.531	12.4344	13.0171	11.676	11.7833	11.8906
Vitvi01g00036	3.3585	2.958	2.63644	4.31079	4.65858	5.00637
Vitvi01g00037	6.02018	4.97751	3.6989	8.91778	7.30827	5.69875
Vitvi01g00038	8.80532	5.94689	11.6422	5.53771	6.89363	8.24955
Vitvi01g00039	21.4668	23.5793	24.6423	14.1011	15.1128	16.1244
Vitvi01g00041	0.397101	0.276044	0.612182	1.14108	1.00532	0.869551
Vitvi01g00042	11.3313	9.83683	4.88082	8.16983	9.31927	10.4687
Vitvi01g00043	1.14165	0.679175	1.74944	2.51369	2.44754	2.38139
Vitvi01g00045	5.10682	4.87122	4.98741	5.29998	4.58608	3.87217
Vitvi01g00046	1.15061	0.749697	1.9706	3.20556	2.89106	2.57656
Vitvi01g00047	0.153777	0.347417	0.43548	0.233786	0.373388	0.512989
Vitvi01g00048	42.9806	16.4672	23.809	19.8391	25.2667	30.6944
Vitvi01g00049	49.4506	51.2538	46.9447	43.8695	40.6397	37.41
Vitvi01g00050	9.67739	14.0444	12.9644	7.70347	7.05635	6.40923
Vitvi01g00051	52.9918	54.5663	68.1546	87.2813	79.6041	71.9269
Vitvi01g00052	1.86058	3.09731	1.0666	1.40369	1.52942	1.65515
Vitvi01g00053	1.02326	0.400309	1.18883	13.8846	12.9891	12.0937
Vitvi01g00054	6.07877	8.72679	2.94264	9.44157	10.0191	10.5967
Vitvi01g00055	27.4477	22.7933	27.3914	17.9113	19.8811	21.8508
Vitvi01g00056	45.3454	57.3395	59.0009	98.2708	110.843	123.414
Vitvi01g00058	31.178	36.617	40.715	51.0433	45.7712	40.4991
Vitvi01g00059	0.101701	0.0835516	0.0886179	0	0	0
Vitvi01g00060	55.7873	52.5308	64.2163	77.7952	74.9995	72.2039
Vitvi01g00061	123.598	122.454	143.786	156.161	180.163	204.165
Vitvi01g00062	14.4634	12.1327	20.0699	14.9484	17.0261	19.1037
Vitvi01g00063	0.609478	1.34119	0.663839	0.548389	0.487195	0.426
Vitvi01g00064	0.095928	0.0788085	0.217327	0.550022	0.522485	0.494949
Vitvi01g00065	0.542342	0.509206	0.303796	1.17789	0.881866	0.585843
Vitvi01g00066	0	0.0313647	0	0	0	0
Vitvi01g00067	2.9691	3.10173	2.90653	2.54753	1.97484	1.40215
Vitvi01g00070	30.8471	36.4991	36.7449	21.6347	25.8671	30.0995
Vitvi01g00071	32.0468	39.2849	45.7899	35.8231	38.5201	41.2171
Vitvi01g00072	0	0	0	0	0	0
Vitvi01g00073	0.0386647	0	0	0	0.0343955	0.0687909
Vitvi01g00074	14.5474	21.9314	22.381	33.2624	31.4484	29.6344
Vitvi01g00075	9.3392	7.4102	12.1718	48.056	43.1293	38.2026
Vitvi01g00076	51.5069	46.4871	49.3301	26.7609	28.6619	30.5629
Vitvi01g00077	8.34543	8.9327	4.30017	11.8161	11.0656	10.315
Vitvi01g00078	0.291531	0.566099	0.323306	0.322337	0.314415	0.306494
Vitvi01g00079	0.778864	0.710963	0.854617	0.551329	0.737575	0.92382
Vitvi01g00080	4.21417	5.10759	6.98106	4.73289	4.8253	4.91771
Vitvi01g00081	0.465936	0.382784	0.649592	4.53351	4.71224	4.89097
Vitvi01g00082	51.9731	53.4088	40.5728	46.6151	43.1505	39.6859
Vitvi01g00083	1.34714	2.87393	1.70396	1.09481	1.1756	1.25638
Vitvi01g00085	7.37532	6.687	6.92598	7.65218	6.78362	5.91507
Vitvi01g00086	4.80318	6.05414	4.47194	9.46008	9.4126	9.36512
Vitvi01g00087	87.3711	65.0155	59.2653	74.3704	67.9173	61.4643
Vitvi01g00088	0.278574	0.316882	0.224065	0.688794	0.792371	0.895947
Vitvi01g00089	4.22176	5.70517	4.69161	6.1127	6.47178	6.83086
Vitvi01g00090	7.82636	7.09	8.40461	5.035	4.88841	4.74183
Vitvi01g00091	38.0297	60.6101	23.5315	31.4512	28.724	25.9968
Vitvi01g00092	2.96679	6.25906	4.52913	5.85579	5.69378	5.53178
Vitvi01g00094	0	0	0	0	0	0
Vitvi01g00095	0	0	0	0	0	0
Vitvi01g00096	0	0	0	0	0	0
Vitvi01g00097	5.70882	4.23797	7.76127	5.7064	5.1324	4.55839
Vitvi01g00098	15.2431	14.2667	10.7892	10.8371	11.1449	11.4528
Vitvi01g00099	6.91792	6.44841	6.89738	7.91687	7.36093	6.80498
Vitvi01g00101	0	0	0	0.0441391	0.0220695	0
Vitvi01g00102	0	0.0761475	1.33262	5.79763	5.92902	6.06041
Vitvi01g00103	35.2191	32.4323	65.2393	52.5201	54.7959	57.0716
Vitvi01g00104	3.02493	3.33167	5.73501	4.33168	5.58125	6.83083
Vitvi01g00105	0	0	0	0	0	0
Vitvi01g00106	5.07005	2.55688	3.19307	5.75645	4.59747	3.43849
Vitvi01g00108	18.4569	11.633	10.8217	5.63878	6.39189	7.145
Vitvi01g00110	1.29864	1.82894	1.13157	3.54571	4.3309	5.11609
Vitvi01g00111	0	0	0	0	0	0
Vitvi01g00112	25.8908	35.151	17.8147	25.9051	23.8729	21.8407
Vitvi01g00113	2.58681	3.73618	3.05384	4.60328	5.06677	5.53027
Vitvi01g00114	38.5871	40.9302	38.5601	43.3668	43.2352	43.1037
Vitvi01g00115	7.1862	9.44598	15.7562	17.7706	17.0769	16.3832
Vitvi01g00116	7.77207	6.64806	6.35381	6.2266	5.69217	5.15775
Vitvi01g00119	10.6448	6.53024	7.12614	4.85517	5.28519	5.71521
Vitvi01g00120	88.484	65.8641	81.6516	67.3749	68.4857	69.5965
Vitvi01g00121	43.3244	33.7809	44.1512	28.2592	29.8402	31.4211
Vitvi01g00122	10.624	11.5279	10.9981	22.9717	21.5222	20.0728
Vitvi01g00124	78.0339	75.7212	55.07	96.0973	96.5734	97.0495
Vitvi01g00126	0	0.248882	0.395959	0	0	0
Vitvi01g00128	60.2121	60.0577	55.6032	64.7445	66.5664	68.3882
Vitvi01g00129	0.683696	0.41046	1.00818	0.296978	0.686516	1.07605
Vitvi01g00130	8.32051	9.15032	8.3242	7.3941	7.85485	8.31559
Vitvi01g00131	22.3409	24.243	21.9388	18.1762	19.5997	21.0233
Vitvi01g00132	5.59491	6.89466	9.54137	10.6237	9.47134	8.31894
Vitvi01g00133	31.0722	31.0647	38.392	57.7009	56.7843	55.8677
Vitvi01g00134	6.86579	8.72385	6.58525	9.02479	9.29827	9.57176
Vitvi01g00135	16.9718	17.8872	15.2105	16.7381	17.6226	18.5071
Vitvi01g00136	19.6011	33.3456	40.043	40.5571	40.7839	41.0106
Vitvi01g00137	2.87124	1.66633	1.00993	2.49437	1.93846	1.38255
Vitvi01g00138	11.6511	9.0456	12.3049	13.9108	14.3626	14.8143
Vitvi01g00139	10.2535	11.1113	8.70487	10.7579	11.5315	12.3051
Vitvi01g00140	3.10313	2.34264	2.75265	4.20159	4.55043	4.89926
Vitvi01g00142	758.311	1031.83	1040.37	1187.22	1145.05	1102.87
Vitvi01g00143	47.965	49.3591	40.4142	42.9728	42.8332	42.6936
Vitvi01g00145	1.39459	1.05024	0.810124	1.3125	1.79348	2.27445
Vitvi01g00146	6.04098	8.53618	6.39848	9.5048	9.06948	8.63416
Vitvi01g00147	1.55551	2.8753	3.55792	4.72967	4.69993	4.67018
Vitvi01g00148	0	0	0	0.312639	0.179187	0.0457343
Vitvi01g00149	83.5573	88.9414	93.5034	101.965	98.5852	95.205
Vitvi01g00150	0.256692	0.187451	0.671009	0.668997	0.803883	0.938768
Vitvi01g00151	9.71576	9.58211	9.8155	10.3365	11.0451	11.7536
Vitvi01g00152	60.138	55.5254	65.0031	28.7581	30.9294	33.1007
Vitvi01g00155	154.704	189.125	139.855	146.45	145.248	144.046
Vitvi01g00156	6.26394	6.90803	13.2003	2.3364	2.57642	2.81643
Vitvi01g00157	17.7641	26.0152	29.7953	42.2105	37.6575	33.1044
Vitvi01g00159	9.77749	7.66747	10.5528	9.07325	7.65008	6.2269
Vitvi01g00160	4.01274	4.41839	8.15854	9.99814	9.64708	9.29602
Vitvi01g00161	53.6183	47.1682	55.8657	43.649	44.4595	45.27
Vitvi01g00162	5.11096	5.14207	4.64708	3.57139	3.54834	3.52528
Vitvi01g00163	0.397616	0.233326	1.08889	1.08562	1.78081	2.47599
Vitvi01g00166	5.43087	5.64043	3.68061	4.96266	4.62257	4.28249
Vitvi01g00167	3.78301	5.01755	4.2495	2.8905	3.655	4.41949
Vitvi01g00168	13.5156	13.2324	16.6809	5.72673	6.10891	6.4911
Vitvi01g00169	24.7777	18.2262	10.531	17.4601	17.4	17.34
Vitvi01g00170	20.4572	16.129	18.7493	23.4004	23.6462	23.892
Vitvi01g00171	4.49839	3.88055	3.37757	2.38957	2.35269	2.31581
Vitvi01g00172	0.0328273	0.188782	0.200229	0	0.0292026	0.0584053
Vitvi01g00173	61.4252	56.8272	89.6331	51.9176	51.4835	51.0494
Vitvi01g00174	13.3104	12.5573	10.5785	10.0703	10.1097	10.1492
Vitvi01g00175	175.336	101.554	153.96	65.6842	78.1815	90.6789
Vitvi01g00176	19.0454	15.9794	18.0517	11.6757	12.1387	12.6017
Vitvi01g00178	6.15441	5.66281	3.92241	4.06341	4.23729	4.41117
Vitvi01g00179	0.141807	0.0465998	0	0	0	0
Vitvi01g00180	0	0.0465346	0	0	0	0
Vitvi01g00181	8.89298	6.70098	0.27146	0.196833	0.652694	1.10856
Vitvi01g00182	9.6769	9.41282	9.04194	6.23037	6.02107	5.81178
Vitvi01g00183	34.8303	32.9769	39.1165	28.7714	30.2975	31.8236
Vitvi01g00185	0.264335	0	0.115165	0	0	0
Vitvi01g00186	7.9527	10.0515	8.79529	13.2862	13.2189	13.1515
Vitvi01g00187	5.33233	8.76142	8.17038	6.53461	7.50671	8.47881
Vitvi01g00188	121.33	84.2374	62.8622	7.05737	9.2633	11.4692
Vitvi01g00189	2.0339	3.88811	7.25938	7.61139	7.42434	7.23729
Vitvi01g00190	10.0485	11.6597	12.8011	7.03777	7.14298	7.2482
Vitvi01g00191	0.115552	0	0	0.100385	0.0501925	0
Vitvi01g00192	1.69523	0.596869	1.0551	1.05194	0.90298	0.754023
Vitvi01g00193	0.243634	0	0	0	0	0
Vitvi01g00196	9.47652	6.81216	6.69816	5.51763	6.02102	6.52441
Vitvi01g00197	0.539243	0.221505	0	0.351347	0.235636	0.119926
Vitvi01g00198	5.722	5.46833	9.66651	6.84772	10.8774	14.907
Vitvi01g00199	46.3709	20.1087	19.2777	4.55827	7.63248	10.7067
Vitvi01g00201	6.04248	6.61884	6.23815	6.59116	6.39636	6.20155
Vitvi01g00202	5.11351	6.58785	6.37972	8.07695	6.468	4.85905
Vitvi01g00203	0.0790164	0.0324575	0	0.0343224	0.0171612	0
Vitvi01g00204	6.76947	4.9808	4.95872	3.13434	3.1223	3.11027
Vitvi01g00205	0	0	0	0	0	0
Vitvi01g00206	0	0	0	0	0	0
Vitvi01g00211	0	0	0.0960228	0	0.012254	0.0245079
Vitvi01g00214	12.1857	13.4113	15.9631	20.6711	21.4472	22.2232
Vitvi01g00217	0.0745727	0.490115	0.389875	0.226745	0.24605	0.265355
Vitvi01g00218	0	0	0.0315021	0.0628154	0.0635689	0.0643224
Vitvi01g00219	17.9695	12.709	17.0269	12.3968	11.9229	11.449
Vitvi01g00220	64.6394	52.7909	47.0125	41.6613	41.8329	42.0045
Vitvi01g00221	0.438239	0.462897	0.218207	0.815822	0.547143	0.278465
Vitvi01g00222	0	0	0	0	0	0
Vitvi01g00223	6.60573	7.2875	12.71	7.8936	7.94032	7.98704
Vitvi01g00224	5.3978	2.46545	3.9312	4.70679	5.3814	6.056
Vitvi01g00225	3.33977	5.41233	7.77361	6.9554	7.75107	8.54673
Vitvi01g00226	1.90903	3.42712	3.60413	3.83902	5.12731	6.4156
Vitvi01g00227	88.4823	75.71	65.0562	66.3431	64.7849	63.2268
Vitvi01g00228	0	0	0	0	0	0
Vitvi01g00230	0	0.0284304	0	0	0	0
Vitvi01g00232	0	0	0	0	0	0
Vitvi01g00233	30.8243	21.3834	30.3948	16.3092	19.3307	22.3523
Vitvi01g00234	0.407929	0.622383	0.964794	1.01253	1.02467	1.03682
Vitvi01g00237	14.838	17.4666	22.6108	25.8216	27.1218	28.4221
Vitvi01g00238	6.51939	7.32478	4.72507	13.3211	12.8937	12.4663
Vitvi01g00239	0	0	0	0	0	0
Vitvi01g00241	0.116888	0	0.101851	0.101545	0.466699	0.831853
Vitvi01g00243	1.95537	1.11061	2.25073	2.53759	2.73983	2.94206
Vitvi01g00244	0.980442	1.34245	3.77321	1.63252	1.76113	1.88974
Vitvi01g00245	7.04033	9.21268	11.8652	22.1576	20.3982	18.6389
Vitvi01g00246	1.18951	0.195445	0.414593	0.275566	0.56105	0.846533
Vitvi01g00247	0	0	0	0	0	0
Vitvi01g00249	29.7887	24.2492	27.987	16.0603	15.5792	15.0982
Vitvi01g00250	7.9787	8.12943	8.58353	12.2752	12.4423	12.6094
Vitvi01g00251	25.3498	45.7451	43.9871	31.7224	33.3162	34.91
Vitvi01g00252	25.2635	20.6217	22.5081	23.8498	23.3242	22.7987
Vitvi01g00253	0.524364	0.894708	0.175733	3.11867	2.58197	2.04527
Vitvi01g00254	32.1882	41.5321	44.7196	48.5326	43.3367	38.1409
Vitvi01g00255	69.2945	108.424	119.226	112.901	106.006	99.1104
Vitvi01g00258	0.0202757	0	0	0.0176143	0.0629179	0.108222
Vitvi01g00259	8.22634	8.31121	5.73444	4.31835	4.18331	4.04827
Vitvi01g00260	0	0.0717617	0	0	0	0
Vitvi01g00261	0.354765	0.485756	0.103042	0	0	0
Vitvi01g00262	0.275749	0	0	0	0	0
Vitvi01g00263	0	0	0	0	0	0
Vitvi01g00264	0	0	0	0	0	0
Vitvi01g00265	37.1278	29.9197	32.175	27.5273	29.5799	31.6324
Vitvi01g00266	31.8904	26.0686	17.454	27.014	28.5684	30.1228
Vitvi01g00267	0	0	0	0	0	0
Vitvi01g00268	0.334242	0.137296	0	0	0.074334	0.148668
Vitvi01g00269	3.32917	5.36878	8.86382	7.44471	8.54862	9.65254
Vitvi01g00270	0.623574	0.292737	0.232866	0.386946	0.312342	0.237738
Vitvi01g00271	30.6935	64.6055	64.6773	31.2657	38.0297	44.7936
Vitvi01g00272	16.4031	14.6205	11.4881	9.19356	10.0138	10.8341
Vitvi01g00273	25.3247	24.0459	26.7306	19.6693	22.286	24.9026
Vitvi01g00274	16.1098	17.2683	15.6149	13.0622	14.4063	15.7505
Vitvi01g00275	22.8573	25.6016	25.1276	22.3392	25.7991	29.2589
Vitvi01g00277	0	0.0566025	0.0300174	0.0299274	0.0302864	0.0306454
Vitvi01g00278	106.342	103.62	110.605	101.638	97.2648	92.8918
Vitvi01g00279	269.272	225.349	367.559	267.88	293.882	319.884
Vitvi01g00280	2.05754	0.302483	0.301953	4.8732	4.54632	4.21944
Vitvi01g00281	2.06565	1.78633	4.26295	6.80027	5.67292	4.54556
Vitvi01g00282	4.36438	3.02207	0.108655	0	0.221856	0.443712
Vitvi01g00284	0	0	0	0.152465	0.115263	0.0780615
Vitvi01g00286	5.44499	1.62664	4.36112	2.24569	2.56619	2.88669
Vitvi01g00287	35.3426	42.2147	25.8066	62.7794	57.7143	52.6492
Vitvi01g00288	5.25616	5.5776	5.21609	7.22989	5.79049	4.35109
Vitvi01g00289	0	0.492232	0	0.130129	0.13169	0.133251
Vitvi01g00290	0.668483	0	0	0	0	0
Vitvi01g00291	1.67187	1.3081	0.208112	0	0.495755	0.99151
Vitvi01g00292	12.2424	27.7567	40.0477	53.1774	56.7966	60.4157
Vitvi01g00293	10.4885	14.0726	16.3037	33.5627	32.4649	31.3671
Vitvi01g00294	10.6979	13.6332	12.4364	14.9606	17.5656	20.1707
Vitvi01g00295	13.8523	14.8947	13.9518	10.0697	11.0422	12.0147
Vitvi01g00296	1.30255	2.3978	1.3872	2.09551	2.27085	2.44619
Vitvi01g00298	0	0	0	0	0	0
Vitvi01g00299	80.5049	58.6151	9.19796	3.14887	4.516	5.88314
Vitvi01g00300	131.016	380.585	226.29	301.901	335.745	369.589
Vitvi01g00302	21.5262	5.39356	3.35535	2.63236	3.78707	4.94178
Vitvi01g00303	22.9025	17.326	15.9516	12.1552	14.6972	17.2393
Vitvi01g00305	0	0.041463	0.0879544	0	0	0
Vitvi01g00306	5.45249	5.76483	6.21768	5.21048	5.23081	5.25114
Vitvi01g00309	1.09306	0.0748326	3.41292	0.553926	0.601086	0.648246
Vitvi01g00310	108.108	89.1343	76.8342	67.609	72.9172	78.2255
Vitvi01g00313	35.7318	29.2621	35.9629	11.5915	14.2202	16.8488
Vitvi01g00314	13.0333	12.492	13.1946	11.5688	11.1194	10.6701
Vitvi01g00315	0.330727	0.31052	0	0	0	0
Vitvi01g00317	50.9027	10.1887	23.6527	8.82695	12.7876	16.7482
Vitvi01g00318	0.327034	0.0671678	0.0474938	0	0.0484874	0.0969748
Vitvi01g00319	0.0619661	0	0	0	0	0
Vitvi01g00320	2.42659	4.89324	3.84441	4.85498	4.16096	3.46694
Vitvi01g00325	8.26819	12.4984	17.1262	31.3175	41.9695	52.6215
Vitvi01g00326	16.3283	14.9869	13.9214	14.6602	14.0021	13.3439
Vitvi01g00327	18.6845	5.06749	9.10579	1.79489	2.44239	3.08989
Vitvi01g00328	26.2856	30.0143	23.6246	17.8068	17.909	18.0111
Vitvi01g00329	0	0.177235	0.263175	0.374837	0.494482	0.614128
Vitvi01g00330	9.40241	12.9622	19.9209	28.3092	33.4038	38.4984
Vitvi01g00331	0	0	0	0	0	0
Vitvi01g00332	0	0	0	0	0	0
Vitvi01g00333	14.935	14.8305	17.2819	17.4384	16.8248	16.2113
Vitvi01g00335	0	0.0465346	0.0493563	0.221437	0.249288	0.277139
Vitvi01g00336	0	0	0	0	0	0
Vitvi01g00337	0.418378	0.458285	0.182278	0.0605771	0.123334	0.186091
Vitvi01g00338	41.0799	32.8023	31.9647	19.0423	19.419	19.7958
Vitvi01g00339	10.3633	10.6867	13.3251	12.6376	13.3988	14.1601
Vitvi01g00340	5.86626	6.421	4.19334	7.94956	9.90422	11.8589
Vitvi01g00341	0	0	0	0	0	0
Vitvi01g00343	155.417	92.543	144.63	76.2835	90.5957	104.908
Vitvi01g00344	0.780365	0.50173	0.709538	0.0294754	0.029829	0.0301826
Vitvi01g00345	14.752	19.4524	13.3665	16.2982	17.1356	17.973
Vitvi01g00346	51.0682	46.7412	47.8433	26.6786	29.1938	31.7091
Vitvi01g00347	0.427552	0.312223	0	0.0825405	0.0624004	0.0422604
Vitvi01g00353	1.69101	1.33134	6.5692	4.28472	6.52988	8.77504
Vitvi01g00354	82.3752	84.0834	91.0196	201.324	205.505	209.686
Vitvi01g00355	14.1862	14.1105	9.31388	7.39936	8.34115	9.28294
Vitvi01g00357	6.7003	5.48802	6.39937	2.37727	2.60268	2.82809
Vitvi01g00358	0.150285	0.123465	0.130951	0.101545	0.102764	0.103982
Vitvi01g00360	472.586	447.243	644.438	702.684	684.977	667.271
Vitvi01g00362	76.4166	58.3273	60.3035	51.7845	51.0575	50.3306
Vitvi01g00363	1.45155	1.72708	2.04987	0.695737	0.704083	0.712429
Vitvi01g00365	1.34998	1.50186	1.64194	2.63877	2.69544	2.75212
Vitvi01g00366	4.36526	6.73675	2.59504	2.83535	2.77863	2.72191
Vitvi01g00368	25.7595	22.4721	28.6237	28.2463	30.0406	31.835
Vitvi01g00369	25.813	28.3109	24.4613	29.8997	31.0702	32.2407
Vitvi01g00370	0	0	0	0	0	0
Vitvi01g00371	0	0	0	0	0	0
Vitvi01g00372	3.34589	2.65866	4.68385	2.1443	3.07272	4.00113
Vitvi01g00373	96.7312	94.3305	96.0034	105.902	105.477	105.051
Vitvi01g00374	27.0519	20.2339	18.8222	21.7911	21.1321	20.4731
Vitvi01g00375	59.4672	56.3474	57.5165	37.0955	37.3561	37.6167
Vitvi01g00376	52.3512	53.1822	43.8012	35.6598	34.1314	32.603
Vitvi01g00377	10.0649	11.7622	10.4228	11.8533	12.0635	12.2738
Vitvi01g00378	0.112342	0	0.048945	0	0.249845	0.49969
Vitvi01g00379	101.997	92.466	180.462	154.921	190.039	225.157
Vitvi01g00380	4.74297	5.78914	4.44769	6.27873	6.07276	5.8668
Vitvi01g00381	4.9794	4.75906	5.86385	2.46271	2.94179	3.42087
Vitvi01g00382	16.2808	16.3656	13.7437	12.0602	12.4559	12.8516
Vitvi01g00383	18.0239	12.4684	15.7985	7.86626	8.40812	8.94998
Vitvi01g00384	16.9985	12.6762	21.803	31.7017	34.5527	37.4036
Vitvi01g00385	165.293	150.623	193.3	207.815	213.806	219.797
Vitvi01g00386	24.1647	26.6281	18.6604	30.955	30.6345	30.3139
Vitvi01g00388	118.073	203.256	174.073	148.203	199.661	251.119
Vitvi01g00389	29.6386	24.1863	15.029	4.04738	7.04998	10.0526
Vitvi01g00390	26.3696	20.0925	17.793	17.4443	18.4758	19.5073
Vitvi01g00391	97.6791	47.9492	52.2106	19.2503	19.0389	18.8274
Vitvi01g00392	2.85079	2.31081	2.45093	3.4012	4.38878	5.37636
Vitvi01g00393	0.711313	0.806989	3.01048	1.3536	2.15327	2.95294
Vitvi01g00394	0	0	0	0	0	0
Vitvi01g00397	9.656	13.1638	19.3883	28.8737	26.5746	24.2756
Vitvi01g00401	11.8336	11.7199	24.1276	13.0028	9.7677	6.53257
Vitvi01g00402	3.50496	3.87537	4.52369	4.94511	6.39931	7.85351
Vitvi01g00403	8.8269	1.12071	1.46835	0.487982	0.38676	0.285537
Vitvi01g00404	19.5172	18.2526	26.9851	9.82329	10.2786	10.7338
Vitvi01g00405	19.9175	21.3003	21.7419	33.7315	30.4134	27.0952
Vitvi01g00407	16.6523	15.2329	18.7293	22.3668	22.8802	23.3936
Vitvi01g00408	10.654	9.42195	20.7511	12.4677	12.0319	11.5961
Vitvi01g00409	18.928	19.3537	21.9807	11.7707	13.7895	15.8084
Vitvi01g00411	21.8852	11.359	39.886	11.3365	11.8909	12.4454
Vitvi01g00412	25.7826	32.395	23.567	11.492	12.3044	13.1169
Vitvi01g00413	12.3797	12.1976	12.4999	9.17427	8.65183	8.12939
Vitvi01g00414	37.652	41.6723	35.1704	53.4871	51.1544	48.8217
Vitvi01g00415	1.42625	1.03031	1.13563	1.21768	0.871345	0.525008
Vitvi01g00417	9.68266	15.3412	5.53859	13.4473	11.968	10.4886
Vitvi01g00418	64.4628	86.7747	84.568	91.6713	79.3707	67.07
Vitvi01g00421	22.5746	23.2841	24.0177	10.1439	10.3207	10.4974
Vitvi01g00422	44.596	39.9621	41.037	29.6772	29.8038	29.9304
Vitvi01g00423	0.0235866	0	0	0	0	0
Vitvi01g00424	1.80789	2.97051	4.78429	3.60654	2.54784	1.48914
Vitvi01g00425	36.8296	31.018	23.256	17.8574	18.2275	18.5976
Vitvi01g00426	16.3382	17.617	12.1737	19.3953	18.4512	17.5071
Vitvi01g00427	0.0512805	0	0	0	0.0684275	0.136855
Vitvi01g00428	9.74536	13.0768	17.0541	38.1684	43.1777	48.1869
Vitvi01g00430	0.364055	0.353465	0.490251	0.345022	0.275557	0.206091
Vitvi01g00432	6.59327	9.26969	11.6974	16.534	14.5404	12.5468
Vitvi01g00434	0	0	0	0	0	0
Vitvi01g00436	0	0	0	0	0	0
Vitvi01g00437	0	0	0	0	0	0
Vitvi01g00438	0	0	0	0	0	0
Vitvi01g00439	0	0	0	0	0	0
Vitvi01g00441	0	0	0	0.0263906	0.0131953	0
Vitvi01g00442	0	0	0	0	0	0
Vitvi01g00443	0	0.0309941	0	0	0	0
Vitvi01g00444	17.5448	28.1821	28.0275	51.3751	43.2752	35.1753
Vitvi01g00445	204.095	121.235	217.094	169.245	208.865	248.485
Vitvi01g00446	2.94257	2.52987	7.87095	3.41835	2.89626	2.37416
Vitvi01g00447	1.93557	1.71568	1.95287	1.54876	2.02046	2.49216
Vitvi01g00448	111.168	71.0862	74.5378	40.6264	45.5429	50.4594
Vitvi01g00449	0.534963	0.703189	0.6526	1.95193	2.6416	3.33126
Vitvi01g00450	10.9266	9.92959	9.05604	17.0299	16.1198	15.2097
Vitvi01g00451	71.8428	60.8188	56.5334	50.6626	50.6889	50.7152
Vitvi01g00452	18.418	15.5768	20.904	10.8283	12.8302	14.832
Vitvi01g00453	22.3865	16.8414	13.2468	10.8745	11.3923	11.9101
Vitvi01g00454	8.57621	10.1579	4.85969	7.54193	8.5451	9.54828
Vitvi01g00455	198.114	173.377	151.98	176.627	169.142	161.657
Vitvi01g00456	1.92767	0.217364	0	0	0	0
Vitvi01g00457	0.186374	0	0	0	0	0
Vitvi01g00458	0.874974	0.319478	0.508275	0.0844585	0.128714	0.17297
Vitvi01g00460	0.0972193	0	0	0	0	0
Vitvi01g00461	0	0	0	0	0	0
Vitvi01g00463	0	0	0	0	0	0
Vitvi01g00464	5.43973	1.36012	1.13346	1.64373	2.08424	2.52475
Vitvi01g00465	56.8999	32.0284	23.9169	34.1851	37.2152	40.2453
Vitvi01g00466	0.269622	0.14767	0.078312	1.7177	1.7383	1.75891
Vitvi01g00467	11.6529	9.60915	6.61708	8.98589	8.82191	8.65793
Vitvi01g00468	2.24815	1.64493	1.53042	2.19719	2.59853	2.99987
Vitvi01g00473	168.494	114.087	143.569	135.34	137.117	138.894
Vitvi01g00474	32.9208	29.0831	26.7409	20.0359	22.8547	25.6734
Vitvi01g00475	2.42226	0.792757	1.24408	0.983727	1.27583	1.56793
Vitvi01g00476	378.962	484.816	419.791	356.309	357.699	359.09
Vitvi01g00477	2.14819	0.953003	1.23541	0.149298	0.265748	0.382199
Vitvi01g00478	117.011	95.5642	115.9	83.2318	83.9246	84.6174
Vitvi01g00479	71.2342	90.2803	104.039	120.707	112.517	104.327
Vitvi01g00481	38.824	30.0083	44.2966	21.9837	21.9962	22.0087
Vitvi01g00482	1.81137	2.01025	2.76902	2.76072	2.53941	2.3181
Vitvi01g00483	23.6469	12.8665	47.4127	13.1755	23.9892	34.8029
Vitvi01g00484	5.2139	6.00756	6.45756	9.99915	10.5129	11.0267
Vitvi01g00486	33.4035	40.368	27.419	21.5277	25.4061	29.2846
Vitvi01g00487	56.0946	41.5503	48.6965	20.8568	23.0554	25.2541
Vitvi01g00488	8.86272	4.65035	5.81115	5.60754	5.28789	4.96824
Vitvi01g00491	2.03374	4.84937	8.68763	2.54246	2.3082	2.07394
Vitvi01g00492	94.2507	89.5258	100.71	78.3679	85.9734	93.5789
Vitvi01g00497	13.6416	22.0826	16.9783	23.6652	26.4914	29.3177
Vitvi01g00498	0	0.0811702	0	0	0.0732444	0.146489
Vitvi01g00499	32.4249	41.9389	69.2003	44.2098	45.8058	47.4018
Vitvi01g00500	0.107371	0	0	0	0	0
Vitvi01g00501	8.53841	7.31773	6.98072	11.8133	12.4005	12.9876
Vitvi01g00502	66.8143	53.2479	70.2506	40.477	39.8551	39.2331
Vitvi01g00503	1.31476	0.794808	0.464732	0.0107753	0.0329722	0.0551692
Vitvi01g00505	21.819	21.7759	27.2719	19.3453	19.9637	20.5821
Vitvi01g00508	29.8342	15.5809	54.4616	22.6987	25.9353	29.1718
Vitvi01g00509	58.7211	34.0241	32.2393	16.6786	16.5147	16.3507
Vitvi01g00510	0	0	0	0	0	0
Vitvi01g00511	18.0598	32.5972	54.8892	40.5667	46.7193	52.8718
Vitvi01g00512	6.51205	5.63147	1.13486	0.238202	0.363017	0.487833
Vitvi01g00513	0	0	0.0478376	0	0	0
Vitvi01g00516	44.8953	47.7431	43.8991	37.6682	39.5107	41.3532
Vitvi01g00517	0	0	0	0	0	0
Vitvi01g00518	7.30225	7.03738	6.03655	9.06834	10.5721	12.0758
Vitvi01g00519	11.7482	8.63567	14.607	6.80412	9.17764	11.5512
Vitvi01g00520	20.3506	19.9248	17.564	15.5501	16.3391	17.1281
Vitvi01g00521	2.4348	1.43178	4.3548	0.757022	0.834502	0.911981
Vitvi01g00522	1.32456	0.97936	0.615553	0.536994	0.543435	0.549877
Vitvi01g00523	16.5441	11.9688	9.6133	11.3591	10.4325	9.50585
Vitvi01g00524	140.913	183.674	160.746	157.86	158.018	158.175
Vitvi01g00525	58.2912	14.3253	21.3988	7.17764	13.2735	19.3695
Vitvi01g00526	11.3453	7.55444	11.7276	9.00864	10.2738	11.539
Vitvi01g00527	0	0	0	0	0	0
Vitvi01g00528	5.06029	7.93914	13.8505	5.88179	5.54075	5.19971
Vitvi01g00529	0.245607	0.87436	1.56941	3.84064	3.99595	4.15127
Vitvi01g00530	22.0057	22.4102	29.0915	21.5717	22.8925	24.2132
Vitvi01g00532	0	0	0	0	0	0
Vitvi01g00533	136.515	123.34	120.741	127.38	123	118.62
Vitvi01g00536	49.8636	54.5793	33.8222	74.7256	69.1723	63.619
Vitvi01g00537	19.3108	13.1172	19.1009	22.0552	22.4739	22.8927
Vitvi01g00538	10.9306	14.8985	10.347	11.9562	11.9449	11.9336
Vitvi01g00539	52.5762	50.2986	16.1021	35.0266	37.7438	40.461
Vitvi01g00540	32.9852	31.1993	34.7335	17.9211	18.6174	19.3137
Vitvi01g00541	0	0	0	0.104361	0.0521803	0
Vitvi01g00542	0.594754	1.18663	1.33262	4.57637	3.53531	2.49425
Vitvi01g00543	2.59701	2.57978	3.09118	3.18513	4.01607	4.84702
Vitvi01g00544	29.5442	30.0326	25.1988	23.6357	24.3544	25.0731
Vitvi01g00545	0.223443	0.734269	0.0973491	0.291172	0.195279	0.0993858
Vitvi01g00546	0.471489	0.0860769	0.182593	0.227556	0.113778	0
Vitvi01g00547	26.7053	26.9495	30.1812	26.074	23.9048	21.7355
Vitvi01g00550	0	0	0	0	0	0
Vitvi01g00552	8.18144	7.6975	4.96954	0.855266	1.03162	1.20798
Vitvi01g00553	0.0712656	0.0878212	0.217342	0.0154779	0.0552865	0.0950951
Vitvi01g00554	0	0	0	0	0	0
Vitvi01g00555	0	0	0	0	0.0563913	0.112783
Vitvi01g00556	29.3415	39.1522	26.8571	83.8919	83.0845	82.2771
Vitvi01g00557	0	0	0	0.156154	0.0780772	0
Vitvi01g00558	0	0.231592	0	0.391837	0.446692	0.501547
Vitvi01g00559	0	0	0	0	0	0
Vitvi01g00560	0	0	0	0	0	0
Vitvi01g00561	66.9587	68.2117	55.6719	63.0323	68.648	74.2637
Vitvi01g00562	8.19677	5.64164	9.51032	6.18158	6.24923	6.31689
Vitvi01g00563	6.55058	11.4876	23.694	23.0914	23.8006	24.5098
Vitvi01g00566	0.0489628	0	0.298647	0	0	0
Vitvi01g00567	0	0.111496	0.0788375	5.61998	3.99717	2.37436
Vitvi01g00568	21.4157	2.52711	0.712498	0.0676535	0.414848	0.762043
Vitvi01g00571	77.9704	48.8982	36.1428	38.3546	38.9965	39.6385
Vitvi01g00572	89.1266	107.837	110.068	110.434	108.114	105.793
Vitvi01g00573	0.874727	1.09907	0.493186	0.0447007	0.251216	0.457731
Vitvi01g00574	0.150161	0.0411209	0.3053	0.0434836	0.0440052	0.0445268
Vitvi01g00577	0.989869	0.232347	0.739309	1.10564	0.741513	0.377388
Vitvi01g00578	0.957866	0.174872	0.602796	0.0462299	0.0467845	0.047339
Vitvi01g00579	7.67573	6.25908	7.5657	9.12755	9.32154	9.51554
Vitvi01g00580	0.188987	0.15526	0.384241	1.97017	1.93777	1.90536
Vitvi01g00583	0	0	0	0	0	0
Vitvi01g00585	0	0	0	0	0	0
Vitvi01g00586	0	0	0	0	0	0
Vitvi01g00587	20.1184	26.8122	21.9653	65.9672	59.202	52.4368
Vitvi01g00588	0	0	0.283055	0	0	0
Vitvi01g00589	8.10867	2.63174	11.3397	14.0017	12.7003	11.3989
Vitvi01g00590	7.73874	5.37494	7.2537	13.2975	12.1105	10.9236
Vitvi01g00591	25.1249	26.9473	21.9368	28.1283	26.2548	24.3812
Vitvi01g00593	0.237979	0.0977545	0.276486	0.0689141	0.166771	0.264628
Vitvi01g00594	10.31	12.6801	11.9488	13.3911	13.5157	13.6403
Vitvi01g00595	28.5	24.8392	26.1925	24.1156	23.2517	22.3878
Vitvi01g00596	28.559	29.1822	28.8455	20.8161	21.206	21.5959
Vitvi01g00598	3.55262	5.28206	7.06602	10.2486	10.1224	9.99634
Vitvi01g00599	14.5163	11.0202	11.4347	10.3706	9.71796	9.06533
Vitvi01g00600	3.98186	4.12343	2.76986	4.62197	4.64765	4.67333
Vitvi01g00602	0	0	0	0	0	0
Vitvi01g00603	2.02952	1.77606	0.153776	0.344959	0.388345	0.431732
Vitvi01g00604	41.7374	67.7804	46.0474	76.2189	68.1148	60.0107
Vitvi01g00605	0.0485707	0	0	0	0	0
Vitvi01g00608	0.845857	2.47386	2.12268	0.440899	1.63508	2.82925
Vitvi01g00609	0.813565	1.04712	1.51233	0.282711	0.442912	0.603112
Vitvi01g00610	0	0	0.0237256	0	0	0
Vitvi01g00611	0	0.0232673	0	0	0	0
Vitvi01g00612	0	0	0.128458	0.0320183	0.0160091	0
Vitvi01g00613	7.65185	7.66142	6.37577	7.18759	7.38017	7.57275
Vitvi01g00614	73.9025	22.313	37.3484	4.79831	6.58166	8.36501
Vitvi01g00616	26.6043	34.6319	33.4455	33.6477	33.0577	32.4676
Vitvi01g00617	0.11138	0.0915028	0.258803	1.32239	1.38779	1.4532
Vitvi01g00619	13.228	28.5964	23.3311	30.795	30.1156	29.4363
Vitvi01g00620	5.35513	15.3324	8.21811	11.3528	8.92933	6.50584
Vitvi01g00621	0.319709	1.2476	1.91524	1.42344	1.28054	1.13763
Vitvi01g00623	16.5039	18.1623	15.8456	19.9282	19.0577	18.1872
Vitvi01g00625	2.36935	1.59961	1.81925	1.89532	2.17891	2.46251
Vitvi01g00626	24.7172	12.8488	17.1699	8.96324	10.3119	11.6606
Vitvi01g00627	9.56272	11.6065	12.6496	11.5215	10.8514	10.1813
Vitvi01g00628	26.7546	27.0814	27.0115	29.6067	29.0772	28.5476
Vitvi01g00629	17.4045	19.3396	14.7767	22.3408	21.331	20.3212
Vitvi01g00630	18.9978	14.7162	11.149	23.6809	23.3464	23.0118
Vitvi01g00631	6.36813	7.8475	8.76142	16.8152	13.8862	10.9573
Vitvi01g00632	42.1695	33.1582	57.4447	23.7088	31.2692	38.8295
Vitvi01g00633	38.6579	30.953	31.051	25.8673	26.2248	26.5823
Vitvi01g00634	3.67666	3.32257	2.51717	1.41451	1.6651	1.91569
Vitvi01g00635	0.0453061	0.0744414	0.0394776	0.157437	0.260085	0.362732
Vitvi01g00636	0	0	0	0	0	0
Vitvi01g00637	0.726961	0.656949	0.095016	0.0631541	0.144748	0.226342
Vitvi01g00638	3.89652	5.68479	8.01982	13.1317	14.4248	15.7178
Vitvi01g00639	0	0	0	0	0	0
Vitvi01g00640	8.72483	8.19816	9.02787	10.043	9.32669	8.61038
Vitvi01g00641	8.21667	5.17265	12.0973	4.73143	5.4043	6.07718
Vitvi01g00642	70.6217	46.128	43.7374	43.3834	47.5107	51.638
Vitvi01g00644	0.10703	0	0.0746091	0.0371927	0.0566814	0.0761701
Vitvi01g00645	0.0974536	0	0	0	0	0
Vitvi01g00646	15.2539	9.03863	22.0189	13.3659	13.9454	14.5249
Vitvi01g00647	4.21449	1.77995	2.84475	7.632	7.0899	6.54779
Vitvi01g00648	5.17456	4.624	2.43242	1.65618	1.42368	1.19118
Vitvi01g00649	9.76323	9.60669	9.81604	7.29008	7.0214	6.75271
Vitvi01g00650	5.24333	5.16149	3.92997	2.99911	2.39941	1.79971
Vitvi01g00652	186.018	143.167	107.908	128.935	117.3	105.665
Vitvi01g00653	0.309515	0.141266	0.179798	0.0597529	0.320512	0.581272
Vitvi01g00654	0	0	0	0	0	0
Vitvi01g00655	0	0.0807319	0.256882	0.313025	0.36049	0.407954
Vitvi01g00656	0	0	0	0.0259233	0.0129617	0
Vitvi01g00657	0	0	0	0	0	0
Vitvi01g00658	9.59895	10.3434	18.3384	22.3721	20.2514	18.1308
Vitvi01g00659	3.86443	3.4211	3.13506	1.38918	1.40585	1.42251
Vitvi01g00660	5.10312	6.32951	5.0865	3.78452	3.70258	3.62065
Vitvi01g00662	76.8955	52.7864	72.1386	58.6781	61.0111	63.3441
Vitvi01g00663	5.66033	3.76274	2.82375	2.43991	2.94965	3.45939
Vitvi01g00664	5.86727	6.16536	7.58548	7.34937	7.2069	7.06444
Vitvi01g00665	0.0680863	0	0	0	0	0
Vitvi01g00666	0.0560156	0	0	0	0	0
Vitvi01g00668	0	0	0	0	0	0
Vitvi01g00669	79.6964	71.056	66.1573	60.9313	62.0464	63.1615
Vitvi01g00672	5.60892	86.4595	218.645	216.023	149.898	83.7728
Vitvi01g00674	9.8706	8.57553	14.2712	24.7385	26.0843	27.4301
Vitvi01g00675	5.46395	5.78016	8.96771	9.4285	8.77589	8.12327
Vitvi01g00676	0.224923	0.395963	0.0839946	2.95891	2.69427	2.42964
Vitvi01g00680	0.189874	0	0	0.0824759	0.0412379	0
Vitvi01g00681	66.3192	60.863	59.1911	93.5628	87.3823	81.2017
Vitvi01g00682	5.89952	7.43006	13.8941	11.1206	22.0845	33.0483
Vitvi01g00684	0	0	0	0	0	0
Vitvi01g00685	2.60401	1.41052	2.19421	2.51081	2.71912	2.92743
Vitvi01g00687	0.328362	0.224802	0.21459	0.166403	0.253596	0.34079
Vitvi01g00688	1.20128	2.31305	1.86451	3.35911	3.34931	3.33951
Vitvi01g00693	0	0	0	0	0	0
Vitvi01g00694	0.87644	0.375667	0	0.099313	0.117454	0.135594
Vitvi01g00695	3.76927	4.70767	5.68107	8.56243	8.81241	9.06238
Vitvi01g00696	11.8363	12.506	10.4541	15.3819	15.6095	15.8371
Vitvi01g00697	9.13068	1.65281	1.21364	0.0448147	0.458361	0.871908
Vitvi01g00698	267.033	105.855	93.7273	69.4431	94.0488	118.655
Vitvi01g00700	32.9583	32.2065	28.7544	36.0328	36.042	36.0512
Vitvi01g00701	13.1905	15.0852	10.6329	16.0529	17.4086	18.7642
Vitvi01g00703	0	0	0	0	0	0
Vitvi01g00704	74.8373	150.722	114.832	170.719	152.587	134.455
Vitvi01g00705	22.1067	15.5804	20.4573	14.1928	17.8948	21.5968
Vitvi01g00706	51.1106	73.0813	60.4583	73.1705	64.8888	56.607
Vitvi01g00710	0	0	0	0	0	0
Vitvi01g00711	11.6631	8.30642	9.65089	9.58551	10.2603	10.9351
Vitvi01g00712	12.5109	12.1251	11.7531	15.1851	15.9614	16.7377
Vitvi01g00714	17.6414	17.8945	2.19599	2.03302	1.73713	1.44124
Vitvi01g00715	3.02343	2.48386	1.9502	1.02334	1.57703	2.13072
Vitvi01g00716	75.051	43.2276	48.6249	23.3978	26.9217	30.4456
Vitvi01g00717	16.1829	17.5658	27.4714	15.115	17.4967	19.8785
Vitvi01g00719	3.47856	21.7043	14.6588	8.57093	8.47367	8.37641
Vitvi01g00722	0.795895	5.23087	0.308225	1.15238	1.48087	1.80937
Vitvi01g00723	0	0.0849762	0	0	0	0
Vitvi01g00729	207.483	246.109	207.486	84.6277	83.0511	81.4744
Vitvi01g00730	0.102909	0	0	0	0	0
Vitvi01g00732	51.5651	33.2745	25.8084	8.06032	9.92944	11.7986
Vitvi01g00733	3.97006	5.72533	1.48079	1.81132	1.95374	2.09616
Vitvi01g00735	25.6044	70.5149	43.2899	55.1034	56.6379	58.1725
Vitvi01g00737	0	0	0	0	0	0
Vitvi01g00738	2.6645	3.2053	6.50911	19.7994	20.8412	21.8829
Vitvi01g00739	0	0	0	0	0	0
Vitvi01g00740	0	0	0	0	0	0
Vitvi01g00741	0	0	0	0	0	0
Vitvi01g00742	0.035107	0	0.0611812	0	0	0
Vitvi01g00744	32.4106	32.1795	29.3751	53.2492	52.338	51.4269
Vitvi01g00745	0	0	0	0	0	0
Vitvi01g00746	0	0	0	0	0	0
Vitvi01g00747	0	0.0501899	0	0.132684	0.0799287	0.0271735
Vitvi01g00752	0	0	0	0	0	0
Vitvi01g00756	0	0	0	0	0	0
Vitvi01g00762	0	0	0	0	0	0
Vitvi01g00770	0.0312062	0.0769113	0.244725	0.243991	0.219157	0.194324
Vitvi01g00772	17.7459	12.0946	18.0285	19.4263	17.7125	15.9988
Vitvi01g00773	5.46733	6.2452	6.526	9.04394	8.05311	7.06228
Vitvi01g00775	0.0695166	0.0190369	0.262486	0.281829	0.450119	0.618409
Vitvi01g00776	18.6089	16.6856	14.9409	9.49192	9.97234	10.4528
Vitvi01g00777	31.1439	25.3501	25.7713	25.8667	24.1833	22.4999
Vitvi01g00779	1.77552	1.54938	2.06527	1.07013	1.1472	1.22428
Vitvi01g00780	16.3839	24.9612	22.8538	25.3006	25.1041	24.9076
Vitvi01g00781	0.205993	0.87436	0.0897463	0	0	0
Vitvi01g00782	32.9932	31.1855	22.6435	15.7182	14.3287	12.9393
Vitvi01g00784	3.34581	2.13387	0.613766	4.16874	6.88183	9.59491
Vitvi01g00785	0.0343905	0	0	0.0298765	0.0302349	0.0305932
Vitvi01g00787	498.417	266.999	343.42	146.727	134.105	121.482
Vitvi01g00788	68.271	60.2698	59.3546	72.9516	69.4478	65.9439
Vitvi01g00789	125.616	119.767	174.02	124.591	121.746	118.901
Vitvi01g00790	0.975842	0.623538	0.425152	0.37678	0.429527	0.482274
Vitvi01g00791	13.4981	17.4336	16.5654	9.63576	10.8898	12.1439
Vitvi01g00792	11.9134	4.44271	11.9928	5.66936	6.26184	6.85432
Vitvi01g00793	71.9382	48.1213	80.5699	33.5229	38.0513	42.5798
Vitvi01g00797	36.3843	40.6597	32.3876	33.7655	34.7714	35.7774
Vitvi01g00798	44.7516	54.778	51.1038	64.9002	66.3193	67.7384
Vitvi01g00799	0.0633245	0.312141	0.165534	0.687658	0.625491	0.563325
Vitvi01g00800	22.4937	14.5196	18.0727	16.4747	15.8819	15.2891
Vitvi01g00801	0	0	0	0	0	0
Vitvi01g00803	0.0888212	0.109455	0.464368	8.71938	7.10542	5.49147
Vitvi01g00808	8.63118	3.84932	2.36368	0.642708	0.321354	0
Vitvi01g00810	0	0	0	0	0	0
Vitvi01g00812	0.764884	0.549834	3.49904	2.20111	2.33383	2.46655
Vitvi01g00813	0	0	0	0	0	0
Vitvi01g00814	11.5662	8.10054	12.9002	6.1042	6.19028	6.27637
Vitvi01g00815	0.323177	0.0379289	0.362059	0.0401081	0.266476	0.492845
Vitvi01g00816	0	0.117267	0.186567	0	0.158725	0.31745
Vitvi01g00817	0.599393	0.647927	0	0.137031	0.124643	0.112255
Vitvi01g00818	1.78628	2.51168	2.215	5.22246	4.24612	3.26977
Vitvi01g00819	4.82879	4.46814	5.42557	4.08458	4.24662	4.40866
Vitvi01g00821	0	0	0	0	0	0
Vitvi01g00822	0	0	0	0	0	0
Vitvi01g00823	4.83412	4.86639	6.40734	4.25875	4.49155	4.72434
Vitvi01g00824	5.42713	6.87112	10.0409	3.84286	5.04633	6.2498
Vitvi01g00825	1.30931	1.55372	1.96484	5.37132	5.62987	5.88843
Vitvi01g00826	8.40081	11.3141	19.9202	14.2972	14.3462	14.3951
Vitvi01g00830	0	0	0.0784281	0.078193	0.199234	0.320276
Vitvi01g00831	0.855942	0.61529	2.05103	0.743592	1.22841	1.71322
Vitvi01g00832	5.40009	7.83446	17.5201	21.0609	18.6561	16.2513
Vitvi01g00833	73.947	114.359	61.6056	36.7877	41.1288	45.4699
Vitvi01g00836	5.79067	5.42031	5.37345	5.05782	4.86407	4.67031
Vitvi01g00842	2.37901	0.762713	0.682561	2.16757	2.21938	2.27119
Vitvi01g00844	0.530596	0.0968679	0.102742	0.102434	0.0512168	0
Vitvi01g00845	25.6913	35.7435	35.6684	15.1724	16.0882	17.0039
Vitvi01g00846	7.24357	9.16626	10.5619	8.1451	7.81409	7.48308
Vitvi01g00849	0	0	0.0397747	0.912075	0.923016	0.933957
Vitvi01g00850	31.6301	17.5456	30.7647	5.4487	6.95702	8.46533
Vitvi01g00852	66.3101	65.5302	76.1304	78.5449	73.9187	69.2926
Vitvi01g00853	3.64901	3.82756	3.34992	7.076	7.1464	7.21679
Vitvi01g00857	5.11327	4.97867	24.6426	20.5653	21.2051	21.8449
Vitvi01g00858	1.0643	0.447347	0.56074	0.0430046	0.0325114	0.0220182
Vitvi01g00859	19.1853	12.4433	15.3279	16.2515	20.4059	24.5603
Vitvi01g00860	23.3326	21.2498	17.078	29.073	39.3255	49.578
Vitvi01g00861	124.553	84.8296	83.4724	52.6077	50.4679	48.3282
Vitvi01g00862	9.38962	9.83991	7.28219	3.78374	3.99266	4.20159
Vitvi01g00863	0	0	0	0	0	0
Vitvi01g00864	4.46414	4.51789	5.44954	26.1918	30.1894	34.1871
Vitvi01g00865	0.429232	0.56421	0.82283	1.0441	1.17117	1.29825
Vitvi01g00867	75.0947	27.7834	19.8836	19.4677	19.0047	18.5417
Vitvi01g00868	11.2152	6.67579	7.64625	7.97338	7.92963	7.88588
Vitvi01g00869	27.1722	24.7979	28.9266	23.7082	22.7052	21.7022
Vitvi01g00870	99.3717	109.157	105.942	79.6974	84.7725	89.8476
Vitvi01g00873	0.437487	2.02469	1.74084	2.93915	3.14306	3.34696
Vitvi01g00874	0	0	0	0	0	0
Vitvi01g00875	0.0950222	0.200737	0.106454	0.141514	0.113022	0.0845302
Vitvi01g00876	2.45276	14.0381	3.56203	12.4297	12.7061	12.9825
Vitvi01g00877	1.15552	0.569583	0.453091	6.57521	6.3971	6.219
Vitvi01g00878	15.2639	8.83783	14.628	3.96001	4.5868	5.21359
Vitvi01g00879	2.70882	1.13857	1.78398	0.355725	0.416033	0.47634
Vitvi01g00880	0	0	0	0	0	0
Vitvi01g00881	0	0	0	0	0	0
Vitvi01g00882	4.25233	4.465	5.28386	4.52482	4.93723	5.34964
Vitvi01g00883	0.195535	1.28512	0.170381	0.382207	0.299819	0.217431
Vitvi01g00884	0.674954	0.709761	0.282299	0.820905	0.674641	0.528377
Vitvi01g00885	1.47889	1.63649	3.18215	3.59213	3.95741	4.32269
Vitvi01g00886	1.53661	0.618312	1.09301	1.79806	2.2311	2.66415
Vitvi01g00888	0	0	0	0	0	0
Vitvi01g00889	154.639	179.381	736.841	149.895	147.994	146.094
Vitvi01g00892	0	0	0	0	0	0
Vitvi01g00893	7.25904	3.69174	9.71369	1.05104	0.986771	0.922504
Vitvi01g00898	14.6274	31.692	19.0863	13.8117	12.7483	11.6848
Vitvi01g00900	0	0	0	0	0.0280637	0.0561274
Vitvi01g00902	16.9342	8.40523	16.6281	11.7719	15.4938	19.2157
Vitvi01g00903	0.0997777	0.0819713	0.173883	0.462299	0.512225	0.562151
Vitvi01g00905	0	0	0	0	0	0
Vitvi01g00906	7.21792	8.04758	9.20942	9.21913	10.6674	12.1157
Vitvi01g00907	10.1108	16.1598	0.240275	0.319407	1.14091	1.96242
Vitvi01g00908	18.6561	12.9419	15.915	19.1541	20.8201	22.486
Vitvi01g00909	25.58	26.957	26.1333	20.6926	21.4293	22.166
Vitvi01g00911	0.280423	0.127988	0.352947	0.541367	0.395413	0.24946
Vitvi01g00914	19.0488	24.8463	36.4171	21.1796	20.6117	20.0438
Vitvi01g00915	3.20897	6.23505	4.70464	9.51381	10.6248	11.7358
Vitvi01g00916	10.1108	7.88584	13.8843	8.78368	10.3691	11.9546
Vitvi01g00917	0.568023	0.326657	0.247475	1.92451	2.50343	3.08236
Vitvi01g00918	4.21159	3.42318	11.4388	11.7159	13.6899	15.6638
Vitvi01g00919	0.3611	0.782098	0.943939	1.19777	1.24135	1.28492
Vitvi01g00921	9.91893	9.04612	30.3016	18.465	19.0147	19.5645
Vitvi01g00922	0.148144	0.243412	0.290443	0.546969	0.70179	0.856611
Vitvi01g00924	81.078	76.7694	81.4027	45.3004	48.9222	52.544
Vitvi01g00926	6.45371	5.98811	4.66417	5.47468	6.17357	6.87245
Vitvi01g00927	36.4326	26.9747	36.1794	23.8356	22.2835	20.7313
Vitvi01g00928	14.1694	16.2699	7.32181	15.8307	14.4083	12.986
Vitvi01g00929	248.525	213.423	254.389	163.852	188.16	212.469
Vitvi01g00930	311.836	313.905	267.54	240.673	251.906	263.139
Vitvi01g00932	117.768	88.5546	82.1608	80.9163	81.7507	82.5851
Vitvi01g00933	0	0	0.0396851	0	0	0
Vitvi01g00934	0.600048	0.246481	0	0	0.160138	0.320276
Vitvi01g00935	97.3036	107.302	86.2951	69.485	72.1358	74.7866
Vitvi01g00936	0	0	0	0	0	0
Vitvi01g00937	35.9396	25.8783	22.7784	19.4848	19.8037	20.1225
Vitvi01g00938	11.22	9.3532	19.0739	17.5355	17.8682	18.2008
Vitvi01g00940	33.4761	11.2241	15.2511	4.6059	5.8856	7.1653
Vitvi01g00941	2.45386	1.56795	0.871111	1.22379	1.54166	1.85952
Vitvi01g00942	0.196326	0.268816	0.313628	0.227409	0.157367	0.0873244
Vitvi01g00943	106.234	124.48	141.545	114.238	117.562	120.887
Vitvi01g00944	0.288506	0.344754	0.182829	1.41268	1.09132	0.76995
Vitvi01g00945	3.49209	2.75769	4.55247	2.91613	3.48091	4.04568
Vitvi01g00950	0	0	0	0	0	0
Vitvi01g00952	110.319	135.947	116.238	115.154	114.416	113.678
Vitvi01g00953	26.9622	22.1931	19.8792	9.0089	8.93247	8.85604
Vitvi01g00954	52.1631	57.849	68.3881	34.8009	38.4871	42.1733
Vitvi01g00955	5.44464	8.10586	6.83936	13.4937	14.012	14.5304
Vitvi01g00956	1.38447	1.65439	2.81484	1.27564	1.70147	2.12731
Vitvi01g00957	3.80407	2.22053	5.05926	8.95761	8.84243	8.72725
Vitvi01g00958	0.119184	0.163191	0.311555	0.828324	0.83826	0.848196
Vitvi01g00959	65.7756	54.2472	39.5675	44.8878	52.2914	59.695
Vitvi01g00960	72.8073	80.4664	78.6916	67.2889	67.7374	68.186
Vitvi01g00964	0.123177	0	0.0536656	0.107009	0.108293	0.109577
Vitvi01g00968	2.26469	3.27243	2.60314	3.16743	2.96252	2.75762
Vitvi01g00970	42.943	32.1835	55.1037	36.5933	45.1969	53.8005
Vitvi01g00971	80.5302	98.1277	83.7005	127.468	122.901	118.335
Vitvi01g00972	13.0244	7.68937	3.45212	5.54985	6.36535	7.18085
Vitvi01g00975	0.427782	0.30751	0.535828	0.46454	0.719847	0.975155
Vitvi01g00977	11.4615	15.4715	16.1574	8.86749	8.93954	9.01158
Vitvi01g00978	111.882	152.001	146.002	178.302	176.05	173.798
Vitvi01g00979	0.228924	0.141052	4.48816	12.3303	14.9474	17.5646
Vitvi01g00980	3.74895	4.05988	7.22626	2.66471	2.79774	2.93076
Vitvi01g00985	13.9154	11.0072	11.989	10.5321	11.1185	11.7049
Vitvi01g00988	4.40169	4.69026	3.8734	6.32274	6.01089	5.69905
Vitvi01g00989	0.0801915	0.230581	0.104813	0	0.267514	0.535028
Vitvi01g00991	21.1524	19.7289	16.7889	29.535	30.0445	30.5541
Vitvi01g00992	1.25929	1.79922	1.52666	1.42695	2.00419	2.58143
Vitvi01g00993	26.2772	21.3191	15.1315	10.37	11.0762	11.7824
Vitvi01g00994	0.0386647	0.063529	0	0.0671792	0.153974	0.240768
Vitvi01g00995	27.2714	29.263	36.7726	27.8331	35.529	43.2249
Vitvi01g00997	9.88074	10.8332	9.68583	9.84614	9.67341	9.50069
Vitvi01g00999	0	0	0	0	0	0
Vitvi01g01006	0	0	0	0	0	0
Vitvi01g01007	0	0	0	0	0	0
Vitvi01g01009	0.060343	0.165247	0.0525801	0.139793	0.105683	0.0715736
Vitvi01g01010	1.79612	2.24349	3.54533	1.49668	1.64506	1.79345
Vitvi01g01012	0	0	0	0	0	0
Vitvi01g01013	3.89591	3.30225	1.88595	0.967011	1.19866	1.4303
Vitvi01g01015	113.772	142.227	150.672	52.1669	57.7983	63.4298
Vitvi01g01016	0	0	0.0741383	0.073916	0.036958	0
Vitvi01g01017	177.909	234.929	642.87	339.813	305.64	271.468
Vitvi01g01018	80.555	75.5748	87.8602	86.3969	93.1346	99.8724
Vitvi01g01019	0	0	0	0	0	0
Vitvi01g01020	4.01598	2.48416	4.21979	2.03174	2.61301	3.19428
Vitvi01g01021	6.37581	3.57842	1.48516	0.932295	0.775009	0.617723
Vitvi01g01022	4.857	5.11164	4.42579	5.32261	5.95125	6.5799
Vitvi01g01023	13.4388	24.6328	27.894	16.6862	16.9146	17.143
Vitvi01g01024	0	0.0373882	0	0.0395364	0.0400107	0.040485
Vitvi01g01026	4.01814	3.49962	1.60582	2.23091	2.2308	2.23069
Vitvi01g01027	1.84143	8.86672	2.22852	0.755426	0.923748	1.09207
Vitvi01g01028	0	0	0	0	0	0
Vitvi01g01030	61.1704	133.129	298.342	730.403	612.875	495.347
Vitvi01g01031	9.9136	6.90961	14.4064	20.6419	19.7089	18.7759
Vitvi01g01033	2.86003	3.73954	4.3524	4.86427	5.60347	6.34267
Vitvi01g01034	64.4327	65.3503	99.5837	43.2487	43.3673	43.4859
Vitvi01g01035	1.4602	2.88998	6.59311	4.32457	4.08122	3.83788
Vitvi01g01036	0	0	0	0.0612103	0.0306052	0
Vitvi01g01037	0.0856848	0.0351967	0	0	0	0
Vitvi01g01038	295.377	125.324	140.746	68.8952	51.7921	34.6891
Vitvi01g01040	21.7606	18.6274	22.9171	17.0609	15.5608	14.0608
Vitvi01g01044	7.19128	6.27821	5.23072	5.6778	4.97131	4.26483
Vitvi01g01048	4.22541	6.86003	22.8799	10.925	11.0113	11.0976
Vitvi01g01049	1.04513	1.28792	2.27669	3.75559	3.4203	3.08501
Vitvi01g01052	0	0	0	0	0	0
Vitvi01g01053	0	0	0	0	0	0
Vitvi01g01055	27.1314	25.9255	27.5514	22.7476	23.3775	24.0075
Vitvi01g01056	28.7056	34.1885	24.6927	16.1389	14.1617	12.1845
Vitvi01g01057	15.0161	14.7048	9.73472	13.8104	13.602	13.3937
Vitvi01g01058	9.08931	8.08377	6.97542	6.08519	5.5091	4.93302
Vitvi01g01061	0	0	0	0	0	0
Vitvi01g01071	0.205411	0.412508	12.4893	2.61726	3.14609	3.67492
Vitvi01g01072	0	0	0	0	0	0
Vitvi01g01077	0	0	0	0	0	0
Vitvi01g01079	0	0	0	0	0	0
Vitvi01g01082	35.9771	40.7337	30.5561	64.4855	61.5436	58.6016
Vitvi01g01083	0.369908	0.303893	0.429761	0.821238	0.593433	0.365627
Vitvi01g01085	0	0	0	0	0	0
Vitvi01g01087	0	0	0	0	0	0
Vitvi01g01089	0	0	0	0	0	0
Vitvi01g01116	0	0	0	0	0	0
Vitvi01g01121	15.148	12.863	5.54592	7.56724	7.55286	7.53848
Vitvi01g01125	0	0	0	0	0	0
Vitvi01g01126	0	0	0	0	0	0
Vitvi01g01127	0	0	0	0	0	0
Vitvi01g01129	0	0	0	0	0	0
Vitvi01g01130	0	0	0	0	0	0
Vitvi01g01132	0	0.144376	0.183756	0.641219	0.758345	0.87547
Vitvi01g01133	0	0	0	0	0	0
Vitvi01g01134	0	0	0	0	0.0087381	0.0174762
Vitvi01g01137	24.9873	19.8854	21.5077	29.8997	28.7701	27.6404
Vitvi01g01153	16.6554	19.5743	17.7378	22.8091	21.385	19.9609
Vitvi01g01160	0	0	0	0	0	0
Vitvi01g01163	0	0	0	0.430573	0.215286	0
Vitvi01g01164	0	0	0	0	0	0
Vitvi01g01165	93.1983	137.116	151.349	293.777	294.224	294.671
Vitvi01g01167	0	0	0	0	0	0
Vitvi01g01169	2.92415	2.21751	10.8975	4.39673	4.42946	4.46219
Vitvi01g01173	35.1137	36.3262	41.1286	46.322	49.8267	53.3313
Vitvi01g01236	11.2601	14.5572	71.5963	39.5582	39.0491	38.5401
Vitvi01g01253	0	0	0	0	0	0
Vitvi01g01258	0	0	0	0	0	0
Vitvi01g01259	0.54586	0.346526	0.302678	0.948422	0.772185	0.595949
Vitvi01g01265	0.0161128	0	0	0.0139979	0.00699895	0
Vitvi01g01267	0	0	0	0	0	0
Vitvi01g01268	4.34605	4.99863	8.61857	5.75453	5.27696	4.79939
Vitvi01g01271	0	0	0	0	0	0
Vitvi01g01278	0	0.0818367	0	0	0	0
Vitvi01g01280	0	0	0	0	0	0
Vitvi01g01282	2.17799	2.96762	3.65673	7.33768	8.11092	8.88415
Vitvi01g01283	3.21044	3.87062	4.72294	3.54969	3.55518	3.56068
Vitvi01g01284	55.2963	100.008	118.858	167.512	142.16	116.808
Vitvi01g01287	18.1199	17.5928	14.6505	18.4556	18.0959	17.7362
Vitvi01g01289	13.0906	15.3784	13.1375	8.76156	8.90064	9.03973
Vitvi01g01291	4.91627	1.56222	3.87968	8.21959	8.71015	9.20071
Vitvi01g01295	4.56459	6.81449	5.04656	7.58978	7.50618	7.42258
Vitvi01g01296	2.29012	1.80463	0.936667	1.78651	1.8911	1.99568
Vitvi01g01298	0	0	0	0	0	0
Vitvi01g01299	5.56458	7.11723	8.51854	5.04272	5.48175	5.92078
Vitvi01g01301	0	0	0	0	0	0
Vitvi01g01302	2.92417	1.83034	2.83109	0.82662	0.681697	0.536775
Vitvi01g01304	0.443214	0.910293	0.96549	0.818206	0.951232	1.08426
Vitvi01g01307	0	0	0	0	0	0
Vitvi01g01311	45.4774	44.7675	27.4099	50.8962	48.0725	45.2488
Vitvi01g01312	7.13307	5.81843	7.61463	4.37593	4.52616	4.67639
Vitvi01g01313	0.0182286	0.149755	0.190603	0.285047	0.361438	0.437829
Vitvi01g01314	1.93508	0.914104	0.379382	0.252163	0.23367	0.215177
Vitvi01g01315	0.353335	0.513569	0.331563	0.448629	0.695796	0.942963
Vitvi01g01316	0.299169	0.395977	0.2462	0.851897	0.721655	0.591414
Vitvi01g01317	1.63695	2.2882	0.489647	1.86781	2.35751	2.8472
Vitvi01g01320	0.905446	0.867835	0.788964	0.262199	0.600957	0.939715
Vitvi01g01328	0.479564	0	0	0.416617	0.634921	0.853225
Vitvi01g01331	0.569023	0.228967	0.424989	0.221946	0.271096	0.320245
Vitvi01g01333	0	0	0	0	0	0
Vitvi01g01335	0	0	0	0	0	0
Vitvi01g01336	0	0	0	0	0	0
Vitvi01g01339	1.31395	1.75158	2.59226	1.22763	1.44085	1.65406
Vitvi01g01342	0	0	0	0	0	0
Vitvi01g01344	0	0	0	0	0	0
Vitvi01g01345	3.67148	2.13944	2.45517	1.18682	1.33398	1.48114
Vitvi01g01346	26.6153	29.0598	31.4443	63.0448	67.5079	71.971
Vitvi01g01348	0	0	0	0	0	0
Vitvi01g01351	1.29704	1.86941	0.951728	10.5958	11.5123	12.4289
Vitvi01g01352	327.092	242.022	261.822	217.545	271.905	326.265
Vitvi01g01354	11.1761	11.179	12.8478	8.61902	9.43755	10.2561
Vitvi01g01355	0	0	0	0	0	0
Vitvi01g01356	0.232968	0.229671	0	0	0.0207245	0.0414489
Vitvi01g01357	16.4613	8.51193	13.7741	4.62668	4.57451	4.52233
Vitvi01g01359	2.80279	2.9678	2.8764	2.70545	2.12842	1.5514
Vitvi01g01360	19.5826	21.1504	17.302	19.1139	18.125	17.1361
Vitvi01g01361	27.2733	33.6976	31.0105	43.8311	49.1479	54.4648
Vitvi01g01362	237.099	151.939	160.151	146.745	152.813	158.881
Vitvi01g01368	1.07087	2.24339	1.04975	0.62796	0.778387	0.928814
Vitvi01g01369	0	0	0	0	0	0
Vitvi01g01372	12.5501	10.8214	10.553	8.42343	8.5082	8.59298
Vitvi01g01373	2.61549	3.22309	5.95077	5.30177	5.49463	5.68749
Vitvi01g01374	45.0291	67.273	53.4557	49.0148	56.6226	64.2303
Vitvi01g01375	0	0	0	0	0	0
Vitvi01g01376	37.4937	75.1888	128.061	180.601	174.783	168.964
Vitvi01g01378	1.79506	1.84339	2.4173	2.09107	2.33391	2.57675
Vitvi01g01380	4.82365	2.81399	4.61383	5.14599	4.77443	4.40286
Vitvi01g01383	11.6211	12.2934	12.3561	14.6332	14.9365	15.2398
Vitvi01g01385	0	0	0	0	0	0
Vitvi01g01390	28.4778	31.2597	39.2544	42.9309	51.2428	59.5547
Vitvi01g01391	4.34716	3.63824	3.48999	3.86142	3.86429	3.86716
Vitvi01g01399	0	0	0	0	0	0
Vitvi01g01400	21.9605	19.9999	20.6506	19.2729	20.1778	21.0826
Vitvi01g01404	0	0.0591906	0.345289	1.68997	1.59808	1.50619
Vitvi01g01405	13.592	13.2865	12.4131	11.8976	10.9536	10.0097
Vitvi01g01411	38.0275	37.1265	34.5871	28.4407	29.282	30.1234
Vitvi01g01413	8.973	8.42042	8.31841	8.43812	7.60122	6.76433
Vitvi01g01414	7.99526	8.19648	10.8073	3.90331	4.33767	4.77203
Vitvi01g01417	4.06898	2.51403	2.95949	1.48991	1.50779	1.52566
Vitvi01g01418	5.57147	4.98879	4.80233	7.74775	7.98331	8.21888
Vitvi01g01421	0	0	0	0	0	0
Vitvi01g01424	0	0	0	0	0	0
Vitvi01g01429	0.486486	0.419651	0.339122	0.0211315	0.0105658	0
Vitvi01g01430	10.1053	9.08996	8.70441	8.01738	7.01746	6.01753
Vitvi01g01432	4.44757	7.70962	5.42557	3.74788	3.33784	2.9278
Vitvi01g01434	0.0811751	0.177836	0.141465	0.658188	0.54573	0.433272
Vitvi01g01435	3.56471	2.66231	1.29892	4.05401	3.12248	2.19095
Vitvi01g01436	21.4283	25.0301	17.3198	18.9282	16.485	14.0417
Vitvi01g01437	0	0	0	0	0	0
Vitvi01g01438	0	0	0	0	0	0
Vitvi01g01439	9.03551	9.54566	10.243	5.0405	6.24347	7.44643
Vitvi01g01440	30.3697	10.2699	12.9282	11.4861	12.1987	12.9113
Vitvi01g01443	25.5724	29.7433	27.1266	24.0268	25.9223	27.8178
Vitvi01g01444	0	0	0	0	0	0
Vitvi01g01446	1.34187	1.94842	1.57712	3.38877	3.09629	2.80381
Vitvi01g01447	24.5418	22.9318	33.4599	29.0803	31.0845	33.0888
Vitvi01g01449	2.11279	2.23358	3.03977	1.42284	1.36706	1.31128
Vitvi01g01453	0	0	0	0	0	0
Vitvi01g01455	0	0.098886	0	0.104568	0.0522838	0
Vitvi01g01456	3.23015	2.54464	5.12798	4.19003	4.55519	4.92036
Vitvi01g01457	7.44579	7.85517	6.84245	16.9311	14.3291	11.7271
Vitvi01g01459	14.1534	43.8735	32.5049	10.5587	11.3172	12.0758
Vitvi01g01460	1.10803	1.08097	3.43956	10.1072	15.0953	20.0834
Vitvi01g01462	0.901094	0.653192	1.01611	1.61168	1.48956	1.36743
Vitvi01g01464	0	0	0	0	0	0
Vitvi01g01467	0	0	0	0	0	0
Vitvi01g01468	0	0	0	0	0	0
Vitvi01g01470	0	0	0	0	0	0
Vitvi01g01476	4729.56	5921.14	7032.38	3763.71	3537.85	3311.99
Vitvi01g01477	0.327211	0.376343	0.912372	0.966489	1.24006	1.51362
Vitvi01g01478	25.3545	23.4051	24.4641	16.46	16.4277	16.3953
Vitvi01g01480	0	0	0	0	0	0
Vitvi01g01482	0	0	0	0	0	0
Vitvi01g01488	36.4388	30.4457	30.7661	29.403	29.6867	29.9704
Vitvi01g01492	0.113234	0.441872	0.789332	0.762373	1.09889	1.43541
Vitvi01g01493	0.602631	0.275047	1.1669	0.17451	0.519106	0.863702
Vitvi01g01494	0	0	0	0	0	0
Vitvi01g01496	2.05644	1.86375	2.07631	3.67227	3.62921	3.58615
Vitvi01g01498	4.05979	5.9082	3.03216	4.70254	3.98506	3.26757
Vitvi01g01499	20.0915	19.1014	16.3623	16.0049	16.2127	16.4205
Vitvi01g01500	3.3543	2.75568	6.51363	4.82894	4.7803	4.73166
Vitvi01g01502	5.57849	4.43537	5.60866	3.62386	3.56968	3.5155
Vitvi01g01503	21.3931	9.43677	10.3378	8.89296	9.20947	9.52597
Vitvi01g01504	5.28145	6.9954	6.33951	9.06719	10.7501	12.4329
Vitvi01g01505	0.991904	2.44466	1.45202	1.4132	1.37721	1.34122
Vitvi01g01506	2.90249	2.40811	4.7577	4.0444	4.23352	4.42264
Vitvi01g01507	0.142406	0.0974932	0.103405	0.103095	0.0726611	0.0422273
Vitvi01g01508	60.4372	52.3943	38.7446	32.9264	37.0846	41.2427
Vitvi01g01509	1.21863	1.22015	0.597295	0.430086	0.367491	0.304895
Vitvi01g01510	39.7399	38.7151	65.0415	91.1975	92.5261	93.8548
Vitvi01g01512	0.904546	3.1211	6.25289	2.40984	1.9023	1.39476
Vitvi01g01513	0	0	0	0	0	0
Vitvi01g01514	0	0	0	0	0.0832816	0.166563
Vitvi01g01517	0	0	0	0	0	0
Vitvi01g01519	0	0	0	0	0	0
Vitvi01g01520	0.0327741	0.134626	0.314136	0	0.0145777	0.0291553
Vitvi01g01521	55.2441	31.9865	34.9529	19.492	20.533	21.574
Vitvi01g01523	1.84654	1.57768	2.53147	1.88222	2.22237	2.56253
Vitvi01g01528	36.1337	31.3556	30.0217	32.6772	31.0246	29.3719
Vitvi01g01529	49.9223	54.6111	41.691	25.1514	24.4703	23.7893
Vitvi01g01530	39.2492	47.5219	42.5674	71.2405	59.1458	47.0512
Vitvi01g01532	7.41566	6.32808	9.08802	12.8015	10.8483	8.89511
Vitvi01g01533	18.4468	22.445	30.8353	20.0436	18.7531	17.4626
Vitvi01g01534	0.972193	0.159739	0.169425	0.253375	0.126688	0
Vitvi01g01536	2.36113	0.74922	3.23303	1.12871	0.886643	0.644575
Vitvi01g01537	36.3559	7.42276	7.87285	0.56066	1.71561	2.87056
Vitvi01g01538	589.057	330.723	137.273	199.192	218.477	237.761
Vitvi01g01539	1.51738	1.94467	1.8246	2.1355	2.12062	2.10575
Vitvi01g01540	19.4921	17.12	12.4042	10.3357	9.90217	9.46868
Vitvi01g01541	0.416464	0.190078	0.0806416	0	0	0
Vitvi01g01543	7.37405	6.44528	5.3788	5.34946	5.09578	4.84211
Vitvi01g01546	51.2638	40.971	44.7389	27.433	29.7158	31.9987
Vitvi01g01547	0.0561712	0	0	0	0	0
Vitvi01g01548	3.96984	4.0816	4.59837	5.76171	5.50305	5.24439
Vitvi01g01549	61.7785	32.5034	29.7756	15.0214	15.9315	16.8417
Vitvi01g01550	1.04235	0.46709	0.462386	0.0164643	0.0840988	0.151733
Vitvi01g01552	8.23218	8.3089	9.71134	6.88444	6.84631	6.80818
Vitvi01g01553	12.0872	8.96947	8.83778	7.14399	7.38798	7.63197
Vitvi01g01554	11.2419	11.7893	15.5286	15.7521	14.9963	14.2405
Vitvi01g01555	0.1884	0.0515927	0.109442	0.136393	0.110096	0.0837989
Vitvi01g01557	10.2024	13.3003	8.94318	14.6483	14.7425	14.8367
Vitvi01g01558	5.60358	7.40572	3.67972	0.42331	0.500632	0.577954
Vitvi01g01559	1.0278	1.30678	0.25588	0.956674	0.957265	0.957856
Vitvi01g01561	0.804667	0.459871	1.76812	0.942194	1.32697	1.71174
Vitvi01g01562	1.3499	0.728295	1.96625	2.27541	2.57156	2.8677
Vitvi01g01563	22.9682	22.9339	18.4216	13.7541	13.4367	13.1192
Vitvi01g01564	10.9232	6.27203	5.47539	4.99981	5.86955	6.73928
Vitvi01g01565	6.3463	4.81085	6.48503	6.31523	6.09588	5.87652
Vitvi01g01566	0	0	0	0	0	0
Vitvi01g01567	21.7118	15.3314	16.1882	7.12615	7.27358	7.42101
Vitvi01g01568	0.511508	0.504268	1.12912	0.97761	1.64155	2.30548
Vitvi01g01569	0	0	0	0	0	0
Vitvi01g01572	0.49321	1.98912	7.73569	22.2416	19.8759	17.5102
Vitvi01g01573	0.11179	0	0.0649393	0.226606	0.196175	0.165745
Vitvi01g01575	0	0	0.0352404	0	0.0179888	0.0359777
Vitvi01g01576	1.57461	1.24116	5.56232	4.47348	6.30647	8.13946
Vitvi01g01577	263.944	282.467	244.348	300.999	285.735	270.472
Vitvi01g01578	0.797472	1.28691	0.719698	2.00416	2.12955	2.25494
Vitvi01g01580	21.0995	15.0803	18.2895	13.4819	12.807	12.132
Vitvi01g01583	0	0.235643	0.249932	0.124591	0.0622956	0
Vitvi01g01584	0	0.235643	0.124966	0	0	0
Vitvi01g01585	0.573663	0.117822	0.999727	0	0	0
Vitvi01g01586	0.573663	0	0.749795	0.124591	0.0622956	0
Vitvi01g01588	0.430247	0.589108	0.374898	0	0	0
Vitvi01g01589	97.9752	105.293	56.0868	95.2596	99.6961	104.133
Vitvi01g01591	0	0.137802	0	0	0	0
Vitvi01g01592	0	0	0	0	0	0
Vitvi01g01595	0	0	0	0.16573	0.337424	0.509118
Vitvi01g01606	0	0	0	0	0	0
Vitvi01g01607	0	0	0	0	0	0
Vitvi01g01610	0	0	0	0	0	0
Vitvi01g01611	0	0	0	0.368546	0.750355	1.13216
Vitvi01g01613	0	0	0	0	0	0
Vitvi01g01618	21.6372	21.5263	13.3215	14.5544	13.2273	11.9002
Vitvi01g01620	3.34342	3.80573	1.8603	5.70414	4.59004	3.47593
Vitvi01g01621	34.8902	33.6991	39.8052	15.2463	17.8292	20.4122
Vitvi01g01623	0	0	0	0	0	0
Vitvi01g01624	6.28843	7.56357	7.23431	11.3545	11.637	11.9194
Vitvi01g01627	53.8547	58.0056	50.6779	49.0979	47.006	44.914
Vitvi01g01629	17.8124	17.1158	16.3641	14.9254	13.8484	12.7714
Vitvi01g01632	0.484503	0.691329	0.555492	0.575979	0.605573	0.635167
Vitvi01g01638	0	0	0	0	0	0
Vitvi01g01640	0	0	0	0	0	0
Vitvi01g01641	0	0.0442419	0	0	0	0
Vitvi01g01642	0	0	0	0.249182	0.124591	0
Vitvi01g01644	0	0	0	0	0	0
Vitvi01g01645	7.10164	6.5924	10.2435	8.12142	8.82561	9.5298
Vitvi01g01646	0.688256	0.78083	0.542599	0.341667	0.447809	0.553951
Vitvi01g01648	34.124	28.8892	66.0757	80.9907	77.6634	74.3362
Vitvi01g01650	4.98519	4.73005	6.91348	9.85114	9.9537	10.0563
Vitvi01g01651	144.234	168.332	158.582	164.918	193.054	221.189
Vitvi01g01652	4.83989	4.12792	3.25147	12.325	12.9658	13.6067
Vitvi01g01653	3.87284	6.862	5.43968	6.47791	6.60704	6.73617
Vitvi01g01654	2.49149	2.61807	0.959265	1.91278	1.90995	1.90713
Vitvi01g01655	38.0138	42.0311	28.3915	44.0736	46.8588	49.6441
Vitvi01g01657	27.0494	48.0209	29.8507	53.0121	54.2829	55.5537
Vitvi01g01658	2.47163	2.68483	3.37408	7.03808	6.2308	5.42352
Vitvi01g01659	44.9773	40.326	34.3906	41.6154	40.744	39.8726
Vitvi01g01660	0.0678123	0.111421	0.0709062	0.51842	0.615126	0.711832
Vitvi01g01661	0	0	0.063382	0	0	0
Vitvi01g01662	46.6869	60.9366	70.5171	63.4055	59.2423	55.0792
Vitvi01g01663	0.572628	0.221382	0.587014	1.31682	1.06293	0.809048
Vitvi01g01664	14.273	12.4635	17.9462	10.4657	10.5995	10.7334
Vitvi01g01666	50.8441	28.9154	38.6059	15.4946	16.5775	17.6605
Vitvi01g01669	0.685944	0.293035	0.334712	0.333708	0.301099	0.26849
Vitvi01g01670	270.214	380.087	328.588	542.465	466.045	389.626
Vitvi01g01671	20.9525	17.4635	22.3083	20.4776	22.2404	24.0032
Vitvi01g01673	7.66644	16.5216	24.494	8.68716	9.18672	9.68629
Vitvi01g01677	754.964	888.639	1235.23	1699.72	1695.11	1690.5
Vitvi01g01678	3.16287	1.87427	2.66562	9.77466	9.61516	9.45567
Vitvi01g01680	210.756	129.196	142.085	23.1665	23.1936	23.2206
Vitvi01g01682	65.4401	56.6265	43.5532	19.5142	22.5011	25.4881
Vitvi01g01683	11.6844	10.7285	11.5682	3.67689	3.99453	4.31217
Vitvi01g01684	0.635234	0.173956	0.415135	0.321915	0.160958	0
Vitvi01g01686	20.5989	27.0269	28.1397	8.91478	10.1292	11.3437
Vitvi01g01687	0	0.0508038	0	0	0	0
Vitvi01g01689	1.0643	1.2241	0.556427	0	0	0
Vitvi01g01690	1.2133	0.332257	1.05721	0	0	0
Vitvi01g01695	0	0	0	0	0	0
Vitvi01g01700	28.235	33.7338	39.8797	22.9637	28.8248	34.6859
Vitvi01g01701	0.048185	0.593787	2.93903	0	0	0
Vitvi01g01703	0	0	0	0	0	0
Vitvi01g01704	54.965	22.097	42.4173	27.0068	29.2219	31.4371
Vitvi01g01705	21.8676	20.7982	25.7473	45.0759	42.9323	40.7886
Vitvi01g01706	4.46757	5.17702	4.71238	8.78368	7.92685	7.07003
Vitvi01g01707	15.0174	11.8485	8.29694	7.27037	7.19214	7.11391
Vitvi01g01708	3.55592	11.2277	31.9179	1.89817	2.74034	3.58252
Vitvi01g01709	0	0	0	0	0	0
Vitvi01g01710	14.7928	17.5866	16.8249	15.2607	16.6301	17.9994
Vitvi01g01711	1.57571	0.323627	0	0	0	0
Vitvi01g01713	0	0	0	0	0.647598	1.2952
Vitvi01g01714	0	0	0	0	0.0407294	0.0814588
Vitvi01g01716	0.398292	0.449917	0.563962	0.865032	0.853264	0.841496
Vitvi01g01718	77.754	66.2296	69.4645	49.1601	58.7657	68.3713
Vitvi01g01719	162.255	205.045	194.418	150.744	220.579	290.414
Vitvi01g01720	33.0403	43.9686	37.9105	54.5998	53.2508	51.9018
Vitvi01g01722	32.873	27.7446	155.207	65.4873	79.5165	93.5456
Vitvi01g01723	0	0	0.273889	0	0.0932064	0.186413
Vitvi01g01724	166.437	128.582	139.625	141.11	132.541	123.973
Vitvi01g01726	13.6765	10.1635	10.3842	10.4845	9.49968	8.51482
Vitvi01g01727	0.171693	0.18807	0	0.0497189	0.0248595	0
Vitvi01g01728	0.953305	0.427187	0.528606	0	0	0
Vitvi01g01729	0.778586	0.719594	1.10244	2.98739	2.67692	2.36644
Vitvi01g01730	2.17771	2.21505	2.98188	5.22516	4.81122	4.39727
Vitvi01g01731	60.8674	56.5364	48.0952	70.0348	70.3344	70.6339
Vitvi01g01733	0.0805642	0	0	0.279958	0.354985	0.430012
Vitvi01g01734	36.6019	34.6809	59.7803	46.8405	41.1612	35.4819
Vitvi01g01737	7.40372	10.9859	3.58088	9.52038	8.77866	8.03694
Vitvi01g01738	7.17025	10.3898	11.2904	10.3737	9.20481	8.03596
Vitvi01g01740	0.496236	0.570748	0.345918	0.668206	0.742439	0.816671
Vitvi01g01742	7.98222	10.2191	11.7661	25.1375	24.2556	23.3736
Vitvi01g01743	0	0.755129	0.333716	1.79666	1.37531	0.953953
Vitvi01g01744	0	0	0.33885	0	0	0
Vitvi01g01745	48.2854	64.2794	111.512	225.427	213.639	201.85
Vitvi01g01747	9.77586	12.8164	11.1598	19.3231	19.7973	20.2715
Vitvi01g01748	4.24216	3.63235	4.33852	4.87918	4.93771	4.99624
Vitvi01g01749	5.10076	5.03272	5.75698	4.00241	4.65843	5.31445
Vitvi01g01750	9.58493	10.6133	8.74093	14.9728	14.7155	14.4581
Vitvi01g01751	0	0	0	0	0.0159475	0.0318951
Vitvi01g01752	0	0	0	0	0	0
Vitvi01g01753	0.536857	0.0678537	0.899601	0.143505	0.255437	0.367369
Vitvi01g01754	3.18197	2.58569	3.07399	0.781217	1.0675	1.35378
Vitvi01g01756	2.12022	3.3095	1.98602	2.67079	3.20972	3.74866
Vitvi01g01757	0.542619	0.505221	0.157605	0	0	0
Vitvi01g01758	0.174603	0.318763	0.270473	1.01123	0.937072	0.862912
Vitvi01g01759	157.22	172.565	213.795	173.673	183.067	192.462
Vitvi01g01760	0.426616	0.560771	0.594774	1.26011	1.04752	0.834925
Vitvi01g01761	0.0659759	0.325211	0.402419	0.085974	0.101678	0.117382
Vitvi01g01762	26.7592	24.7613	19.896	23.2329	23.6114	23.9899
Vitvi01g01763	24.7212	36.3536	35.3912	24.6683	24.5557	24.443
Vitvi01g01764	3.55304	5.45953	11.3518	3.7726	3.49593	3.21926
Vitvi01g01765	0.66738	0.219311	0.0872287	0.28989	0.486317	0.682744
Vitvi01g01768	20.3645	15.7579	19.8605	18.3828	19.4202	20.4575
Vitvi01g01769	30.8611	42.1836	36.6224	39.4979	41.9998	44.5018
Vitvi01g01770	13.1985	13.5821	9.88328	14.5715	13.7678	12.9642
Vitvi01g01772	6.16449	6.285	8.75959	6.09685	6.80274	7.50863
Vitvi01g01773	3.25793	2.04892	3.23037	5.77771	7.20617	8.63464
Vitvi01g01774	7.1966	6.15956	8.05903	5.82409	6.63639	7.44869
Vitvi01g01776	170.429	180.566	137.323	177.784	169.939	162.094
Vitvi01g01777	35.9296	52.2883	38.8042	46.5868	49.233	51.8791
Vitvi01g01778	2.69764	4.56435	2.96624	2.87364	3.47949	4.08534
Vitvi01g01779	238.656	184.942	182.383	157.441	162.197	166.953
Vitvi01g01780	4.21519	7.18691	6.14615	5.11564	5.42196	5.72829
Vitvi01g01782	1.65177	1.18076	1.42058	1.02497	1.26626	1.50755
Vitvi01g01783	17.6765	24.4037	17.9847	26.351	25.6281	24.9052
Vitvi01g01784	0	0	0	0	0	0
Vitvi01g01785	20.8278	21.4508	15.13	21.8558	19.6527	17.4495
Vitvi01g01788	60.8051	48.7438	49.0106	56.1749	50.8906	45.6064
Vitvi01g01789	12.37	9.61476	4.71163	11.7759	10.4016	9.02736
Vitvi01g01790	31.4451	21.3291	25.9385	24.4318	23.9718	23.5117
Vitvi01g01791	0	0	0	0.22028	0.180629	0.140978
Vitvi01g01792	276.392	385.969	492.97	443.123	410.041	376.959
Vitvi01g01793	9.87295	8.26478	8.27667	13.8818	15.2034	16.525
[truncated: 33,136 more rows]

## Sheet: Table_S5
Supplementary Table 5. List of primers used in qPCR experiments.
ACTN_forward	CTTGCATCCCTCAGCACCTT
ACTN_reverse	TCCTGTGGACAATGGATGGA
GAPC_forward	ACTCGATTACTGCCACCCAA
GAPC_reverse	TTCTCCAGCCTGACAGTGAG
Vitvi18g02133_forward	TCAATCATATTGGGCTGAAAGAAATCGC
Vitvi18g02133_reverse	ACTTTCAGATTGCAGAAGTGGAGAGGCTT
Vitvi03g00231_forward	GCAAAGCTCTCGAGGCTGTTGATCTT
Vitvi03g00231_reverse	GCAGCTTGATACAGTTCATTGCAAG
